# Supplementary material for: Identification of differentially expressed genes through RNA sequencing in goats (Capra hircus) at different postnatal stages
Source: PLoS One. 2017 Aug 11;12(8):e0182602. doi: 10.1371/journal.pone.0182602 (PMC5553645; doi:10.1371/journal.pone.0182602)
Supplement: S1 File — (XLSX) [file pone.0182602.s006.xlsx]

## Sheet: Title
Identification of differentially expressed genes through RNA sequencing in goats （Capra hircus） at different postnatal stages
Yaqiu Lin, Jiangjiang Zhu, Yong Wang, Honghai Liao, Qian Li, Sen Lin

## Sheet: Unigenes
geneID	G-meanFPKM	Y-meanFPKM	C-meanFPKM	Products	biological_process	biological_process_description	cellular_component	cellular_component_description	molecular_function	molecular_function_description
100653408	0	0	0.0893909	lectin, galactoside-binding, soluble, 15	--	--	--	--	GO:0005488//GO:0030246//GO:0003674	binding//carbohydrate binding//molecular_function
100750232	25.8126	26.9498	27.263	chloride channel, voltage-sensitive 1	GO:0055085//GO:0006811//GO:0006820//GO:0006810//GO:0051234//GO:0051179//GO:0015698//GO:0008150//GO:0006821//GO:0009987	transmembrane transport//ion transport//anion transport//transport//establishment of localization//localization//inorganic anion transport//biological_process//chloride transport//cellular process	GO:0016020//GO:0005575	membrane//cellular_component	GO:0022832//GO:0005216//GO:0030554//GO:0008509//GO:0022892//GO:0022839//GO:0000166//GO:0017076//GO:0005215//GO:0022803//GO:0005254//GO:0022838//GO:0097159//GO:0015075//GO:0003674//GO:0008308//GO:0005253//GO:0005488//GO:0015267//GO:0022891//GO:0022857//GO:0015108//GO:0005247//GO:0022836//GO:0005244//GO:0015103	voltage-gated channel activity//ion channel activity//adenyl nucleotide binding//anion transmembrane transporter activity//substrate-specific transporter activity//ion gated channel activity//nucleotide binding//purine nucleotide binding//transporter activity//passive transmembrane transporter activity//chloride channel activity//substrate-specific channel activity//organic cyclic compound bindin…
100750233	16.702	13.401	15.067	glucosamine (N-acetyl)-6-sulfatase	GO:0008150//GO:0008152	biological_process//metabolic process	--	--	GO:0003824//GO:0003674//GO:0016787//GO:0008484//GO:0016788	catalytic activity//molecular_function//hydrolase activity//sulfuric ester hydrolase activity//hydrolase activity, acting on ester bonds
100750234	3.13187	2.71851	1.36883	mannosidase, beta A, lysosomal	GO:0008152//GO:0005975//GO:0008150//GO:0044238//GO:0071704	metabolic process//carbohydrate metabolic process//biological_process//primary metabolic process//organic substance metabolic process	--	--	GO:0003674//GO:0016787//GO:0016798//GO:0004553//GO:0003824	molecular_function//hydrolase activity//hydrolase activity, acting on glycosyl bonds//hydrolase activity, hydrolyzing O-glycosyl compounds//catalytic activity
100750237	0.0150323	0.0398697	0.0711298	thyroglobulin	GO:0023052//GO:0009987//GO:0007166//GO:0065007//GO:0050896//GO:0050794//GO:0007186//GO:0008150//GO:0008152//GO:0051716//GO:0007154//GO:0007165//GO:0050789	signaling//cellular process//cell surface receptor linked signaling pathway//biological regulation//response to stimulus//regulation of cellular process//G-protein coupled receptor signaling pathway//biological_process//metabolic process//cellular response to stimulus//cell communication//signal transduction//regulation of biological process	GO:0005575//GO:0016020	cellular_component//membrane	GO:0060089//GO:0003824//GO:0004872//GO:0004930//GO:0004871//GO:0003674//GO:0016787//GO:0038023//GO:0004888	molecular transducer activity//catalytic activity//receptor activity//G-protein coupled receptor activity//signal transducer activity//molecular_function//hydrolase activity//signaling receptor activity//transmembrane signaling receptor activity
100750242	0	0	0	casein alpha s1	--	--	--	--	--	--
100846984	6.35166	6.37428	5.98141	BCL2-associated X protein, transcript variant X2	GO:0043067//GO:0008219//GO:0050789//GO:0042981//GO:0006915//GO:0009987//GO:0065007//GO:0010941//GO:0016265//GO:0012501//GO:0008150//GO:0050794	regulation of programmed cell death//cell death//regulation of biological process//regulation of apoptosis//apoptosis//cellular process//biological regulation//regulation of cell death//death//programmed cell death//biological_process//regulation of cellular process	--	--	--	--
100860742	0.362284	0.416379	0.129868	nitric oxide synthase 2, inducible	GO:0009987//GO:0034641//GO:0006807//GO:0009058//GO:0006809//GO:0008150//GO:0044271//GO:0008152//GO:0044237//GO:0044249//GO:0055114//GO:0046209	cellular process//cellular nitrogen compound metabolic process//nitrogen compound metabolic process//biosynthetic process//nitric oxide biosynthetic process//biological_process//cellular nitrogen compound biosynthetic process//metabolic process//cellular metabolic process//cellular biosynthetic process//oxidation-reduction process//nitric oxide metabolic process	--	--	GO:0050662//GO:0010181//GO:0003824//GO:0016491//GO:0016709//GO:0004497//GO:0005488//GO:0097159//GO:0032553//GO:0043168//GO:0003674//GO:0043167//GO:0004517//GO:0048037//GO:0016705//GO:0000166	coenzyme binding//FMN binding//catalytic activity//oxidoreductase activity//oxidoreductase activity, acting on paired donors, with incorporation or reduction of molecular oxygen, NADH or NADPH as one donor, and incorporation of one atom of oxygen//monooxygenase activity//binding//organic cyclic compound binding//ribonucleotide binding//anion binding//molecular_function//ion binding//nitric-oxide …
100860743	0.716755	0.367095	0.255163	collagen, type II, alpha 1	GO:0044238//GO:0018130//GO:0034641//GO:0009987//GO:0071704//GO:0010467//GO:0006807//GO:0009058//GO:0006139//GO:0032774//GO:0019438//GO:0008150//GO:0016070//GO:0044260//GO:0006351//GO:0090304//GO:0008152//GO:0044237//GO:0044271//GO:0046483//GO:0034654//GO:0044249//GO:0043170//GO:0009059//GO:0034645//GO:0006353//GO:0006725	primary metabolic process//heterocycle biosynthetic process//cellular nitrogen compound metabolic process//cellular process//organic substance metabolic process//gene expression//nitrogen compound metabolic process//biosynthetic process//nucleobase-containing compound metabolic process//RNA biosynthetic process//aromatic compound biosynthetic process//biological_process//RNA metabolic process//ce…	GO:0005575//GO:0005581//GO:0005578//GO:0005576//GO:0044420//GO:0044421//GO:0031012	cellular_component//collagen//proteinaceous extracellular matrix//extracellular region//extracellular matrix part//extracellular region part//extracellular matrix	GO:0043169//GO:0016151//GO:0005488//GO:0003674//GO:0003676//GO:0005201//GO:0005515//GO:0003723//GO:0097159//GO:0046914//GO:0043167//GO:0046872//GO:0005198	cation binding//nickel ion binding//binding//molecular_function//nucleic acid binding//extracellular matrix structural constituent//protein binding//RNA binding//organic cyclic compound binding//transition metal ion binding//ion binding//metal ion binding//structural molecule activity
100860744	18.4425	17.9524	17.8915	insulin-like growth factor 2 receptor	GO:0006807//GO:0009058//GO:0006139//GO:0008150//GO:0044238//GO:0071704//GO:0034641//GO:0009987//GO:0006810//GO:0034645//GO:0043170//GO:0009059//GO:0006725//GO:0006260//GO:0090304//GO:0008152//GO:0044237//GO:0006259//GO:0044260//GO:0046483//GO:0044249//GO:0051179//GO:0051234	nitrogen compound metabolic process//biosynthetic process//nucleobase-containing compound metabolic process//biological_process//primary metabolic process//organic substance metabolic process//cellular nitrogen compound metabolic process//cellular process//transport//cellular macromolecule biosynthetic process//macromolecule metabolic process//macromolecule biosynthetic process//cellular aromatic…	GO:0031224//GO:0005737//GO:0044425//GO:0005623//GO:0005575//GO:0016020//GO:0005622//GO:0016021//GO:0044424//GO:0044464	intrinsic to membrane//cytoplasm//membrane part//cell//cellular_component//membrane//intracellular//integral to membrane//intracellular part//cell part	GO:0016740//GO:0016779//GO:0034061//GO:0005488//GO:0003677//GO:0003824//GO:0016772//GO:0005215//GO:0003887//GO:0097159//GO:0003674//GO:0003676	transferase activity//nucleotidyltransferase activity//DNA polymerase activity//binding//DNA binding//catalytic activity//transferase activity, transferring phosphorus-containing groups//transporter activity//DNA-directed DNA polymerase activity//organic cyclic compound binding//molecular_function//nucleic acid binding
100860746	0.0842872	0.178842	0.108772	interleukin 10	--	--	--	--	--	--
100860747	1.40493	1.67039	1.0003	toll-like receptor 2, transcript variant X3	GO:0007154//GO:0051716//GO:0007165//GO:0050789//GO:0023052//GO:0009987//GO:0065007//GO:0050896//GO:0050794//GO:0008150	cell communication//cellular response to stimulus//signal transduction//regulation of biological process//signaling//cellular process//biological regulation//response to stimulus//regulation of cellular process//biological_process	--	--	GO:0005515//GO:0003674//GO:0016772//GO:0003824//GO:0016740//GO:0005488//GO:0016301	protein binding//molecular_function//transferase activity, transferring phosphorus-containing groups//catalytic activity//transferase activity//binding//kinase activity
100860748	0.558016	0.529687	0.808549	sperm membrane protein	GO:0008152//GO:0005975//GO:0044238//GO:0071704//GO:0008150	metabolic process//carbohydrate metabolic process//primary metabolic process//organic substance metabolic process//biological_process	--	--	GO:0003674//GO:0016787//GO:0016798//GO:0015929//GO:0004415//GO:0003824//GO:0004553	molecular_function//hydrolase activity//hydrolase activity, acting on glycosyl bonds//hexosaminidase activity//hyalurononglucosaminidase activity//catalytic activity//hydrolase activity, hydrolyzing O-glycosyl compounds
100860749	159.659	132.703	145.25	caveolin 1, caveolae protein, 22kDa, transcript variant X1	--	--	--	--	--	--
100860750	102.982	96.6681	90.9531	lipoprotein lipase, transcript variant X2	GO:0006796//GO:0009987//GO:0043412//GO:0071704//GO:0019538//GO:0044237//GO:0008152//GO:0051234//GO:0006468//GO:0030001//GO:0050787//GO:0044267//GO:0044238//GO:0010038//GO:0046689//GO:0050896//GO:0008150//GO:0006464//GO:0042221//GO:0044260//GO:0072511//GO:0051179//GO:0006793//GO:0010035//GO:0009636//GO:0043170//GO:0015694//GO:0016310//GO:0006810//GO:0006812//GO:0006811//GO:0000041	phosphate-containing compound metabolic process//cellular process//macromolecule modification//organic substance metabolic process//protein metabolic process//cellular metabolic process//metabolic process//establishment of localization//protein phosphorylation//metal ion transport//detoxification of mercury ion//cellular protein metabolic process//primary metabolic process//response to metal ion/…	GO:0005575//GO:0016020	cellular_component//membrane	GO:0016773//GO:0022890//GO:0032555//GO:0003824//GO:0016772//GO:0022857//GO:0032549//GO:0022891//GO:0032550//GO:0005488//GO:0032559//GO:0032553//GO:0072509//GO:0015075//GO:0005515//GO:0001883//GO:0008324//GO:0017076//GO:0005215//GO:0022892//GO:0035639//GO:0030554//GO:0004672//GO:0001882//GO:0016740//GO:0046915//GO:0016301//GO:0003674//GO:0043168//GO:0097159//GO:0046873//GO:0005524//GO:0043167//GO:…	phosphotransferase activity, alcohol group as acceptor//inorganic cation transmembrane transporter activity//purine ribonucleotide binding//catalytic activity//transferase activity, transferring phosphorus-containing groups//transmembrane transporter activity//ribonucleoside binding//substrate-specific transmembrane transporter activity//purine ribonucleoside binding//binding//adenyl ribonucleoti…
100860751	4.2322	4.70899	5.68362	cyclin-dependent kinase 2	GO:0006796//GO:0043412//GO:0071704//GO:0009987//GO:0044267//GO:0008152//GO:0044237//GO:0019538//GO:0006468//GO:0006464//GO:0008150//GO:0044238//GO:0016310//GO:0043170//GO:0044260//GO:0006793	phosphate-containing compound metabolic process//macromolecule modification//organic substance metabolic process//cellular process//cellular protein metabolic process//metabolic process//cellular metabolic process//protein metabolic process//protein phosphorylation//protein modification process//biological_process//primary metabolic process//phosphorylation//macromolecule metabolic process//cellu…	GO:0045111//GO:0045095//GO:0043234//GO:0043226//GO:0005575//GO:0005882//GO:0032991//GO:0005622//GO:0044446//GO:0044424//GO:0005856//GO:0044464//GO:0043232//GO:0044430//GO:0005623//GO:0043229//GO:0044422//GO:0043228	intermediate filament cytoskeleton//keratin filament//protein complex//organelle//cellular_component//intermediate filament//macromolecular complex//intracellular//intracellular organelle part//intracellular part//cytoskeleton//cell part//intracellular non-membrane-bounded organelle//cytoskeletal part//cell//intracellular organelle//organelle part//non-membrane-bounded organelle	GO:0032549//GO:0005488//GO:0032559//GO:0032550//GO:0016773//GO:0003824//GO:0016772//GO:0032555//GO:0017076//GO:0030554//GO:0035639//GO:0032553//GO:0001883//GO:0016740//GO:0001882//GO:0016301//GO:0004672//GO:0000166//GO:0097159//GO:0043168//GO:0003674//GO:0005524//GO:0043167	ribonucleoside binding//binding//adenyl ribonucleotide binding//purine ribonucleoside binding//phosphotransferase activity, alcohol group as acceptor//catalytic activity//transferase activity, transferring phosphorus-containing groups//purine ribonucleotide binding//purine nucleotide binding//adenyl nucleotide binding//purine ribonucleoside triphosphate binding//ribonucleotide binding//purine nuc…
100860752	1745.15	1569.38	2133.74	ferritin, heavy polypeptide 1	GO:0042592//GO:0065008//GO:0055080//GO:0055065//GO:0006875//GO:0009987//GO:0055082//GO:0048878//GO:0006873//GO:0008152//GO:0055114//GO:0008150//GO:0019725//GO:0046916//GO:0055072//GO:0055076//GO:0065007//GO:0030003//GO:0006879//GO:0050801	homeostatic process//regulation of biological quality//cation homeostasis//metal ion homeostasis//cellular metal ion homeostasis//cellular process//cellular chemical homeostasis//chemical homeostasis//cellular ion homeostasis//metabolic process//oxidation-reduction process//biological_process//cellular homeostasis//cellular transition metal ion homeostasis//iron ion homeostasis//transition metal …	--	--	GO:0005488//GO:0005506//GO:0043169//GO:0003824//GO:0046872//GO:0008199//GO:0016491//GO:0003674//GO:0043167//GO:0046914	binding//iron ion binding//cation binding//catalytic activity//metal ion binding//ferric iron binding//oxidoreductase activity//molecular_function//ion binding//transition metal ion binding
100860753	12.6255	12.2742	12.3235	CG11164-PA-like protein, transcript variant X3	--	--	GO:0044464//GO:0043231//GO:0044424//GO:0005622//GO:0005634//GO:0005575//GO:0043226//GO:0043229//GO:0043227//GO:0005623	cell part//intracellular membrane-bounded organelle//intracellular part//intracellular//nucleus//cellular_component//organelle//intracellular organelle//membrane-bounded organelle//cell	--	--
100860754	22.0756	19.2247	20.5641	zinc-finger protein ubi-d4, transcript variant X2	GO:0065007//GO:0008150//GO:0050794//GO:0050896//GO:0007154//GO:0051716//GO:0035556//GO:0050789//GO:0007165//GO:0009987//GO:0023052	biological regulation//biological_process//regulation of cellular process//response to stimulus//cell communication//cellular response to stimulus//intracellular signal transduction//regulation of biological process//signal transduction//cellular process//signaling	--	--	GO:0003674//GO:0005515//GO:0005488	molecular_function//protein binding//binding
100860755	0	0	0.0995415	gonadotropin releasing hormone receptor type I, transcript variant X1	GO:0051704//GO:0050794//GO:0050896//GO:0008150//GO:0065007//GO:0007166//GO:0044419//GO:0007186//GO:0009987//GO:0023052//GO:0007165//GO:0050789//GO:0016032//GO:0051716//GO:0007154//GO:0044403	multi-organism process//regulation of cellular process//response to stimulus//biological_process//biological regulation//cell surface receptor linked signaling pathway//interspecies interaction between organisms//G-protein coupled receptor signaling pathway//cellular process//signaling//signal transduction//regulation of biological process//viral reproduction//cellular response to stimulus//cell …	GO:0016020//GO:0031224//GO:0044425//GO:0019012//GO:0005575//GO:0016021	membrane//intrinsic to membrane//membrane part//virion//cellular_component//integral to membrane	GO:0004872//GO:0004871//GO:0038023//GO:0003674//GO:0004930//GO:0060089//GO:0004888	receptor activity//signal transducer activity//signaling receptor activity//molecular_function//G-protein coupled receptor activity//molecular transducer activity//transmembrane signaling receptor activity
100860756	46.8313	43.1751	29.3247	osteoglycin, transcript variant X2	GO:0008150//GO:0046942//GO:0051179//GO:0015711//GO:0006811//GO:0051641//GO:0071702//GO:0006810//GO:0015849//GO:0009987//GO:0006848//GO:0006850//GO:0046907//GO:0051649//GO:0051234//GO:0006839//GO:0015718//GO:0006820	biological_process//carboxylic acid transport//localization//organic anion transport//ion transport//cellular localization//organic substance transport//transport//organic acid transport//cellular process//pyruvate transport//mitochondrial pyruvate transport//intracellular transport//establishment of localization in cell//establishment of localization//mitochondrial transport//monocarboxylic acid…	GO:0043229//GO:0005623//GO:0031967//GO:0043227//GO:0019866//GO:0031975//GO:0044422//GO:0016020//GO:0005575//GO:0005740//GO:0031090//GO:0044429//GO:0043226//GO:0044444//GO:0005737//GO:0043231//GO:0044464//GO:0005743//GO:0044424//GO:0044446//GO:0005739//GO:0005622//GO:0031966	intracellular organelle//cell//organelle envelope//membrane-bounded organelle//organelle inner membrane//envelope//organelle part//membrane//cellular_component//mitochondrial envelope//organelle membrane//mitochondrial part//organelle//cytoplasmic part//cytoplasm//intracellular membrane-bounded organelle//cell part//mitochondrial inner membrane//intracellular part//intracellular organelle part//m…	GO:0003674//GO:0005488//GO:0005515	molecular_function//binding//protein binding
100860757	104.772	110.954	104.898	mammary gland protein	GO:0046483//GO:0044281//GO:0033013//GO:0008150//GO:0009235//GO:0006766//GO:0008152//GO:0044237//GO:0006725//GO:0006767//GO:0009987//GO:0071704//GO:0006807	heterocycle metabolic process//small molecule metabolic process//tetrapyrrole metabolic process//biological_process//cobalamin metabolic process//vitamin metabolic process//metabolic process//cellular metabolic process//cellular aromatic compound metabolic process//water-soluble vitamin metabolic process//cellular process//organic substance metabolic process//nitrogen compound metabolic process	GO:0043229//GO:0043227//GO:0005623//GO:0044464//GO:0043231//GO:0044424//GO:0005622//GO:0005739//GO:0005575//GO:0043226//GO:0044444//GO:0005737	intracellular organelle//membrane-bounded organelle//cell//cell part//intracellular membrane-bounded organelle//intracellular part//intracellular//mitochondrion//cellular_component//organelle//cytoplasmic part//cytoplasm	--	--
100860758	176.093	167.644	186.077	microsomal glutathione S-transferase 3, transcript variant X2	--	--	--	--	--	--
100860759	0.0793634	0	0	amelogenin	GO:0008150//GO:0032502//GO:0032501//GO:0007275	biological_process//developmental process//multicellular organismal process//multicellular organismal development	GO:0005578//GO:0005576//GO:0005575//GO:0031012//GO:0044421	proteinaceous extracellular matrix//extracellular region//cellular_component//extracellular matrix//extracellular region part	--	--
100860761	0	0.0572585	0	lactoperoxidase	GO:0050896//GO:0008150//GO:0006950//GO:0008152//GO:0006979//GO:0055114	response to stimulus//biological_process//response to stress//metabolic process//response to oxidative stress//oxidation-reduction process	--	--	GO:0016684//GO:0016209//GO:0016491//GO:0046906//GO:0097159//GO:0003674//GO:0005488//GO:0020037//GO:0003824//GO:0004601	oxidoreductase activity, acting on peroxide as acceptor//antioxidant activity//oxidoreductase activity//tetrapyrrole binding//organic cyclic compound binding//molecular_function//binding//heme binding//catalytic activity//peroxidase activity
100860762	0	0	0	butyrophilin, subfamily 1, member A1	--	--	--	--	GO:0003674//GO:0005515//GO:0005488	molecular_function//protein binding//binding
100860763	9.69282	5.18512	11.4951	stearoyl-CoA desaturase	GO:0044238//GO:0006629//GO:0008150//GO:0071704//GO:0008152	primary metabolic process//lipid metabolic process//biological_process//organic substance metabolic process//metabolic process	--	--	--	--
100860765	36.8067	37.2191	30.1823	guanine nucleotide binding protein alpha inhibiting 2	GO:0050896//GO:0050794//GO:0008150//GO:0007166//GO:0065007//GO:0007186//GO:0023052//GO:0009987//GO:0007264//GO:0007165//GO:0050789//GO:0035556//GO:0051716//GO:0007154	response to stimulus//regulation of cellular process//biological_process//cell surface receptor linked signaling pathway//biological regulation//G-protein coupled receptor signaling pathway//signaling//cellular process//small GTPase mediated signal transduction//signal transduction//regulation of biological process//intracellular signal transduction//cellular response to stimulus//cell communicat…	GO:0005623//GO:0043227//GO:0043229//GO:0005737//GO:0043226//GO:0005575//GO:0005622//GO:0005634//GO:0044424//GO:0044464//GO:0043231	cell//membrane-bounded organelle//intracellular organelle//cytoplasm//organelle//cellular_component//intracellular//nucleus//intracellular part//cell part//intracellular membrane-bounded organelle	GO:0001882//GO:0005525//GO:0004871//GO:0032561//GO:0019001//GO:0000166//GO:0003924//GO:0032403//GO:0003674//GO:0043168//GO:0016818//GO:0097159//GO:0016787//GO:0043167//GO:0032549//GO:0017111//GO:0032550//GO:0005488//GO:0016817//GO:0060089//GO:0032555//GO:0003824//GO:0016462//GO:0017076//GO:0035639//GO:0031683//GO:0032553//GO:0005515//GO:0001883	nucleoside binding//GTP binding//signal transducer activity//guanyl ribonucleotide binding//guanyl nucleotide binding//nucleotide binding//GTPase activity//protein complex binding//molecular_function//anion binding//hydrolase activity, acting on acid anhydrides, in phosphorus-containing anhydrides//organic cyclic compound binding//hydrolase activity//ion binding//ribonucleoside binding//nucleosid…
100860766	0	0	0	prolactin-related protein-1	--	--	GO:0005575//GO:0005576	cellular_component//extracellular region	GO:0005515//GO:0005179//GO:0005102//GO:0005488//GO:0003674	protein binding//hormone activity//receptor binding//binding//molecular_function
100860769	0	0	0	glycosylation-dependent cell adhesion molecule-1	--	--	--	--	--	--
100860770	0.0516544	0.109601	0	R-spondin 1	--	--	--	--	--	--
100860771	0.081549	0.0288387	0.0467725	R-spondin 2, transcript variant X1	--	--	--	--	GO:0005488//GO:0051540//GO:0003674//GO:0051536	binding//metal cluster binding//molecular_function//iron-sulfur cluster binding
100860772	1.33716	3.0894	2.04514	R-spondin 3	--	--	--	--	GO:0005488//GO:0051540//GO:0051536//GO:0003674	binding//metal cluster binding//iron-sulfur cluster binding//molecular_function
100860773	0	0	0	R-spondin 4, transcript variant X1	--	--	--	--	--	--
100860775	11.1594	5.41787	8.38026	cardiac troponin I isoform	--	--	GO:0043226//GO:0015629//GO:0005575//GO:0044449//GO:0005737//GO:0044444//GO:0043234//GO:0044446//GO:0044424//GO:0005856//GO:0044464//GO:0032991//GO:0005861//GO:0005622//GO:0043292//GO:0005623//GO:0043229//GO:0030016//GO:0043232//GO:0044430//GO:0043228//GO:0044422//GO:0030017//GO:0005865	organelle//actin cytoskeleton//cellular_component//contractile fiber part//cytoplasm//cytoplasmic part//protein complex//intracellular organelle part//intracellular part//cytoskeleton//cell part//macromolecular complex//troponin complex//intracellular//contractile fiber//cell//intracellular organelle//myofibril//intracellular non-membrane-bounded organelle//cytoskeletal part//non-membrane-bounded…	--	--
100860776	1023.04	956.395	887.161	ribosomal protein S2	GO:0006412//GO:0071704//GO:0009987//GO:0044267//GO:0034645//GO:0044249//GO:0008152//GO:0044237//GO:0019538//GO:0008150//GO:0009058//GO:0010467//GO:0044238//GO:0009059//GO:0043170//GO:0044260	translation//organic substance metabolic process//cellular process//cellular protein metabolic process//cellular macromolecule biosynthetic process//cellular biosynthetic process//metabolic process//cellular metabolic process//protein metabolic process//biological_process//biosynthetic process//gene expression//primary metabolic process//macromolecule biosynthetic process//macromolecule metabolic…	GO:0005737//GO:0044444//GO:0005575//GO:0030529//GO:0043226//GO:0005622//GO:0032991//GO:0005840//GO:0044464//GO:0044424//GO:0043232//GO:0043229//GO:0005623//GO:0043228	cytoplasm//cytoplasmic part//cellular_component//ribonucleoprotein complex//organelle//intracellular//macromolecular complex//ribosome//cell part//intracellular part//intracellular non-membrane-bounded organelle//intracellular organelle//cell//non-membrane-bounded organelle	GO:0005488//GO:0005198//GO:0003735//GO:0097159//GO:0003723//GO:0003674//GO:0003676	binding//structural molecule activity//structural constituent of ribosome//organic cyclic compound binding//RNA binding//molecular_function//nucleic acid binding
100860777	457.109	365.097	351.074	ribosomal protein L21, transcript variant X1	GO:0051234//GO:0006753//GO:0015985//GO:0006163//GO:0046128//GO:0015986//GO:0009144//GO:0046129//GO:0034641//GO:0015992//GO:0006796//GO:0009116//GO:0006754//GO:0009163//GO:0090407//GO:0006807//GO:0034654//GO:0006793//GO:0042455//GO:0046483//GO:0034220//GO:0044271//GO:0044260//GO:0055085//GO:0006164//GO:0006811//GO:0009165//GO:0009059//GO:0009150//GO:0046390//GO:0018130//GO:0009152//GO:0019637//GO:…	establishment of localization//nucleoside phosphate metabolic process//energy coupled proton transport, down electrochemical gradient//purine nucleotide metabolic process//purine ribonucleoside metabolic process//ATP synthesis coupled proton transport//purine nucleoside triphosphate metabolic process//purine ribonucleoside biosynthetic process//cellular nitrogen compound metabolic process//proton…	GO:0043231//GO:0044464//GO:0044424//GO:0005743//GO:0045259//GO:0044455//GO:0032991//GO:0005575//GO:0005753//GO:0016020//GO:0044422//GO:0033177//GO:0031967//GO:0005623//GO:0043232//GO:0005840//GO:0044446//GO:0005739//GO:0031966//GO:0005622//GO:0031090//GO:0005740//GO:0044425//GO:0030529//GO:0043226//GO:0044429//GO:0043234//GO:0000276//GO:0005737//GO:0044444//GO:0045263//GO:0043228//GO:0016469//GO:…	intracellular membrane-bounded organelle//cell part//intracellular part//mitochondrial inner membrane//proton-transporting ATP synthase complex//mitochondrial membrane part//macromolecular complex//cellular_component//mitochondrial proton-transporting ATP synthase complex//membrane//organelle part//proton-transporting two-sector ATPase complex, proton-transporting domain//organelle envelope//cell…	GO:0015078//GO:0022857//GO:0003674//GO:0008324//GO:0015075//GO:0005198//GO:0022892//GO:0005215//GO:0022890//GO:0022891//GO:0003735//GO:0015077	hydrogen ion transmembrane transporter activity//transmembrane transporter activity//molecular_function//cation transmembrane transporter activity//ion transmembrane transporter activity//structural molecule activity//substrate-specific transporter activity//transporter activity//inorganic cation transmembrane transporter activity//substrate-specific transmembrane transporter activity//structural…
100860778	318.875	339.617	404.186	small EDRK-rich factor 2	--	--	--	--	--	--
100860779	0	0	0	lactalbumin, alpha-	--	--	--	--	--	--
100860780	728.769	635.272	485.945	eukaryotic translation elongation factor 1 alpha 1	--	--	--	--	GO:0003924//GO:0043167//GO:0043168//GO:0003674//GO:0019001//GO:0005525//GO:0001883//GO:0005488//GO:0032549//GO:0016462//GO:0000166//GO:0016787//GO:0097159//GO:0016818//GO:0032561//GO:0001882//GO:0035639//GO:0017076//GO:0032553//GO:0032550//GO:0017111//GO:0003824//GO:0032555//GO:0016817	GTPase activity//ion binding//anion binding//molecular_function//guanyl nucleotide binding//GTP binding//purine nucleoside binding//binding//ribonucleoside binding//pyrophosphatase activity//nucleotide binding//hydrolase activity//organic cyclic compound binding//hydrolase activity, acting on acid anhydrides, in phosphorus-containing anhydrides//guanyl ribonucleotide binding//nucleoside binding//…
100860781	8.88709	0.68157	6.72462	serum amyloid A3, transcript variant X2	GO:0008150//GO:0050896//GO:0006952//GO:0006953//GO:0009611//GO:0006954//GO:0006950//GO:0002526	biological_process//response to stimulus//defense response//acute-phase response//response to wounding//inflammatory response//response to stress//acute inflammatory response	GO:0005575//GO:0005576	cellular_component//extracellular region	--	--
100860782	306.899	248.887	395.12	NADH dehydrogenase (ubiquinone) Fe-S protein 7, 20kDa (NADH-coenzyme Q reductase)	GO:0008150//GO:0055114//GO:0008152	biological_process//oxidation-reduction process//metabolic process	--	--	GO:0051536//GO:0003674//GO:0005488//GO:0051540	iron-sulfur cluster binding//molecular_function//binding//metal cluster binding
100860783	730.109	594.05	573.233	ribosomal protein S18	GO:0008152//GO:0044237//GO:0019538//GO:0044249//GO:0034645//GO:0044267//GO:0071704//GO:0009987//GO:0006412//GO:0009405//GO:0043170//GO:0044238//GO:0010467//GO:0044260//GO:0009059//GO:0051704//GO:0009058//GO:0008150	metabolic process//cellular metabolic process//protein metabolic process//cellular biosynthetic process//cellular macromolecule biosynthetic process//cellular protein metabolic process//organic substance metabolic process//cellular process//translation//pathogenesis//macromolecule metabolic process//primary metabolic process//gene expression//cellular macromolecule metabolic process//macromolecul…	GO:0005840//GO:0005622//GO:0030529//GO:0043226//GO:0044444//GO:0005737//GO:0005576//GO:0043228//GO:0043229//GO:0044424//GO:0044464//GO:0032991//GO:0005575//GO:0005623//GO:0043232	ribosome//intracellular//ribonucleoprotein complex//organelle//cytoplasmic part//cytoplasm//extracellular region//non-membrane-bounded organelle//intracellular organelle//intracellular part//cell part//macromolecular complex//cellular_component//cell//intracellular non-membrane-bounded organelle	GO:0005198//GO:0097159//GO:0003723//GO:0003735//GO:0005488//GO:0003676//GO:0003674	structural molecule activity//organic cyclic compound binding//RNA binding//structural constituent of ribosome//binding//nucleic acid binding//molecular_function
100860784	0	0	0	casein beta	GO:0051234//GO:0008150//GO:0051179//GO:0006810	establishment of localization//biological_process//localization//transport	GO:0005575//GO:0005576	cellular_component//extracellular region	GO:0003674//GO:0005215	molecular_function//transporter activity
100860785	0	0.0598402	0	interleukin 6 (interferon, beta 2)	GO:0002376//GO:0006955//GO:0050896//GO:0008150	immune system process//immune response//response to stimulus//biological_process	GO:0005576//GO:0005575	extracellular region//cellular_component	GO:0005102//GO:0005515//GO:0005488//GO:0005125//GO:0003674	receptor binding//protein binding//binding//cytokine activity//molecular_function
100860786	15.2638	13.0013	13.2198	CASP8 and FADD-like apoptosis regulator	GO:0065007//GO:0044238//GO:0043170//GO:0009987//GO:0010941//GO:0071704//GO:0012501//GO:0050789//GO:0019538//GO:0008152//GO:0008150//GO:0006508//GO:0050794//GO:0042981//GO:0006915//GO:0008219//GO:0016265//GO:0043067	biological regulation//primary metabolic process//macromolecule metabolic process//cellular process//regulation of cell death//organic substance metabolic process//programmed cell death//regulation of biological process//protein metabolic process//metabolic process//biological_process//proteolysis//regulation of cellular process//regulation of apoptosis//apoptosis//cell death//death//regulation o…	--	--	GO:0008233//GO:0016787//GO:0070011//GO:0003824//GO:0008234//GO:0004175//GO:0003674//GO:0005488//GO:0004197//GO:0005515	peptidase activity//hydrolase activity//peptidase activity, acting on L-amino acid peptides//catalytic activity//cysteine-type peptidase activity//endopeptidase activity//molecular_function//binding//cysteine-type endopeptidase activity//protein binding
100860787	27.2896	29.6431	32.9392	stromal cell derived factor 4	GO:0051234//GO:0006865//GO:0006811//GO:0008150//GO:0050896//GO:0046942//GO:0050794//GO:0050789//GO:0006820//GO:0007165//GO:0007154//GO:0051716//GO:0015803//GO:0015849//GO:0023052//GO:0009987//GO:0071702//GO:0071705//GO:0006810//GO:0051179//GO:0015711//GO:0065007	establishment of localization//amino acid transport//ion transport//biological_process//response to stimulus//carboxylic acid transport//regulation of cellular process//regulation of biological process//anion transport//signal transduction//cell communication//cellular response to stimulus//branched-chain aliphatic amino acid transport//organic acid transport//signaling//cellular process//organic…	GO:0016021//GO:0031224//GO:0005575//GO:0016020//GO:0044421//GO:0031012//GO:0044425//GO:0005576//GO:0005578	integral to membrane//intrinsic to membrane//cellular_component//membrane//extracellular region part//extracellular matrix//membrane part//extracellular region//proteinaceous extracellular matrix	GO:0046872//GO:0008514//GO:0005488//GO:0046943//GO:0022857//GO:0015171//GO:0043167//GO:0003674//GO:0005342//GO:0005509//GO:0022892//GO:0005215//GO:0015075//GO:0022891//GO:0043169//GO:0008509//GO:0015658	metal ion binding//organic anion transmembrane transporter activity//binding//carboxylic acid transmembrane transporter activity//transmembrane transporter activity//amino acid transmembrane transporter activity//ion binding//molecular_function//organic acid transmembrane transporter activity//calcium ion binding//substrate-specific transporter activity//transporter activity//ion transmembrane tr…
100860788	16.8381	13.4942	12.4019	melanoma-associated antigen-like protein, transcript variant X1	--	--	--	--	--	--
100860789	4.35924	5.04174	4.45741	bone morphogenetic protein 4, transcript variant X4	GO:0065007//GO:0016055//GO:0023052//GO:0009987//GO:0050789//GO:0007165//GO:0007154//GO:0051716//GO:0008150//GO:0050794//GO:0050896//GO:0007166//GO:0040007	biological regulation//Wnt receptor signaling pathway//signaling//cellular process//regulation of biological process//signal transduction//cell communication//cellular response to stimulus//biological_process//regulation of cellular process//response to stimulus//cell surface receptor linked signaling pathway//growth	--	--	GO:0008083//GO:0005102//GO:0003674//GO:0005488//GO:0005515	growth factor activity//receptor binding//molecular_function//binding//protein binding
100860790	43.4227	49.9921	31.6618	growth hormone receptor, transcript variant X2	GO:0044271//GO:0046483//GO:0042455//GO:0006793//GO:0034654//GO:0034220//GO:0009165//GO:0009150//GO:0055085//GO:0006811//GO:0006164//GO:0018130//GO:0046390//GO:0019693//GO:0019637//GO:0009152//GO:0009206//GO:0050896//GO:0009058//GO:0008150//GO:0009145//GO:0015985//GO:0006163//GO:0006753//GO:0051234//GO:0009144//GO:0015986//GO:0046128//GO:0015992//GO:0006796//GO:0034641//GO:0046129//GO:0009163//GO:…	cellular nitrogen compound biosynthetic process//heterocycle metabolic process//ribonucleoside biosynthetic process//phosphorus metabolic process//nucleobase-containing compound biosynthetic process//ion transmembrane transport//nucleotide biosynthetic process//purine ribonucleotide metabolic process//transmembrane transport//ion transport//purine nucleotide biosynthetic process//heterocycle bios…	GO:0044422//GO:0016020//GO:0033177//GO:0031967//GO:0005623//GO:0005743//GO:0045259//GO:0044424//GO:0044455//GO:0043231//GO:0044464//GO:0032991//GO:0005753//GO:0005575//GO:0045263//GO:0043227//GO:0043229//GO:0016469//GO:0031975//GO:0019866//GO:0044446//GO:0005739//GO:0005622//GO:0031966//GO:0044425//GO:0044429//GO:0043226//GO:0031090//GO:0005740//GO:0000276//GO:0044444//GO:0005737//GO:0043234	organelle part//membrane//proton-transporting two-sector ATPase complex, proton-transporting domain//organelle envelope//cell//mitochondrial inner membrane//proton-transporting ATP synthase complex//intracellular part//mitochondrial membrane part//intracellular membrane-bounded organelle//cell part//macromolecular complex//mitochondrial proton-transporting ATP synthase complex//cellular_component…	GO:0003674//GO:0005515//GO:0015078//GO:0022857//GO:0005488//GO:0015077//GO:0015075//GO:0008324//GO:0022892//GO:0005215//GO:0022890//GO:0022891	molecular_function//protein binding//hydrogen ion transmembrane transporter activity//transmembrane transporter activity//binding//monovalent inorganic cation transmembrane transporter activity//ion transmembrane transporter activity//cation transmembrane transporter activity//substrate-specific transporter activity//transporter activity//inorganic cation transmembrane transporter activity//subst…
100860791	0	0	0.124942	lectin, galactoside-binding, soluble, 16	--	--	--	--	GO:0030246//GO:0005488//GO:0003674	carbohydrate binding//binding//molecular_function
100860792	0	0	0	HMGI family protein HMGI-C	--	--	--	--	GO:0097159//GO:0003676//GO:0003674//GO:0005488//GO:0003677	organic cyclic compound binding//nucleic acid binding//molecular_function//binding//DNA binding
100860793	7.26604	7.60761	9.49959	bone morphogenetic protein 6	GO:0040007//GO:0008150	growth//biological_process	--	--	GO:0008083//GO:0005102//GO:0003674//GO:0005515//GO:0005488	growth factor activity//receptor binding//molecular_function//protein binding//binding
100860794	0.137858	0.219381	0.385458	leptin, transcript variant X1	GO:0008150//GO:0050794//GO:0050896//GO:0009987//GO:0023052//GO:0007154//GO:0051716//GO:0050789//GO:0007165//GO:0065007	biological_process//regulation of cellular process//response to stimulus//cellular process//signaling//cell communication//cellular response to stimulus//regulation of biological process//signal transduction//biological regulation	GO:0005575//GO:0005576	cellular_component//extracellular region	GO:0003677//GO:0005488//GO:0005515//GO:0003674//GO:0003676//GO:0005179//GO:0005102//GO:0097159	DNA binding//binding//protein binding//molecular_function//nucleic acid binding//hormone activity//receptor binding//organic cyclic compound binding
100860795	1.45166	1.37308	1.15862	forkhead box P2	GO:0090304//GO:0010468//GO:0032774//GO:0006807//GO:0034641//GO:0009059//GO:0044271//GO:0044260//GO:0034654//GO:0046483//GO:0050794//GO:0006355//GO:0009058//GO:0008150//GO:0018130//GO:0019222//GO:0034645//GO:0050789//GO:0006725//GO:0010556//GO:0044237//GO:0006351//GO:0008152//GO:0019219//GO:0044249//GO:0051252//GO:0009889//GO:0006139//GO:0060255//GO:0071704//GO:0009987//GO:0043170//GO:0051171//GO:…	nucleic acid metabolic process//regulation of gene expression//RNA biosynthetic process//nitrogen compound metabolic process//cellular nitrogen compound metabolic process//macromolecule biosynthetic process//cellular nitrogen compound biosynthetic process//cellular macromolecule metabolic process//nucleobase-containing compound biosynthetic process//heterocycle metabolic process//regulation of ce…	GO:0044464//GO:0005575//GO:0016020//GO:0005623//GO:0005886//GO:0071944	cell part//cellular_component//membrane//cell//plasma membrane//cell periphery	GO:0003700//GO:0005488//GO:0003677//GO:0003674//GO:0003676//GO:0004252//GO:0004175//GO:0043565//GO:0008236//GO:0017171//GO:0003824//GO:0097159//GO:0070011//GO:0016787//GO:0008233//GO:0001071	sequence-specific DNA binding transcription factor activity//binding//DNA binding//molecular_function//nucleic acid binding//serine-type endopeptidase activity//endopeptidase activity//sequence-specific DNA binding//serine-type peptidase activity//serine hydrolase activity//catalytic activity//organic cyclic compound binding//peptidase activity, acting on L-amino acid peptides//hydrolase activity…
100860796	21.7399	20.9397	21.0697	RAB1A, member RAS oncogene family	GO:0051234//GO:0030001//GO:0034641//GO:0006807//GO:0006826//GO:0006811//GO:0009308//GO:0015684//GO:0070838//GO:0050896//GO:0050794//GO:0008150//GO:0035556//GO:0044237//GO:0008152//GO:0051716//GO:0007154//GO:0044106//GO:0007165//GO:0050789//GO:0023052//GO:0009987//GO:0071704//GO:0007264//GO:0072511//GO:0051179//GO:0006810//GO:0006576//GO:0006812//GO:0000041//GO:0065007	establishment of localization//metal ion transport//cellular nitrogen compound metabolic process//nitrogen compound metabolic process//iron ion transport//ion transport//amine metabolic process//ferrous iron transport//divalent metal ion transport//response to stimulus//regulation of cellular process//biological_process//intracellular signal transduction//cellular metabolic process//metabolic pro…	GO:0016021//GO:0044424//GO:0044464//GO:0043231//GO:0005575//GO:0031224//GO:0016020//GO:0005623//GO:0005622//GO:0005634//GO:0043226//GO:0044425//GO:0005737//GO:0043227//GO:0043229	integral to membrane//intracellular part//cell part//intracellular membrane-bounded organelle//cellular_component//intrinsic to membrane//membrane//cell//intracellular//nucleus//organelle//membrane part//cytoplasm//membrane-bounded organelle//intracellular organelle	GO:0005381//GO:0001883//GO:0016462//GO:0032549//GO:0022857//GO:0005488//GO:0043168//GO:0003674//GO:0046873//GO:0043167//GO:0003924//GO:0005525//GO:0046915//GO:0019001//GO:0072509//GO:0032553//GO:0015075//GO:0008324//GO:0017076//GO:0005215//GO:0022892//GO:0035639//GO:0030554//GO:0016817//GO:0022890//GO:0032555//GO:0003824//GO:0017111//GO:0032550//GO:0022891//GO:0032559//GO:0016818//GO:0097159//GO:…	iron ion transmembrane transporter activity//purine nucleoside binding//pyrophosphatase activity//ribonucleoside binding//transmembrane transporter activity//binding//anion binding//molecular_function//metal ion transmembrane transporter activity//ion binding//GTPase activity//GTP binding//transition metal ion transmembrane transporter activity//guanyl nucleotide binding//divalent inorganic catio…
100860797	25.0111	27.5617	25.8213	ubiquitin-conjugating enzyme E2K	GO:0071702//GO:0043170//GO:0006810//GO:0051179//GO:0044238//GO:0044267//GO:0019538//GO:0008152//GO:0044237//GO:0009987//GO:0043412//GO:0071704//GO:0044260//GO:0008150//GO:0006464//GO:0045184//GO:0015031//GO:0051234//GO:0008104//GO:0033036	organic substance transport//macromolecule metabolic process//transport//localization//primary metabolic process//cellular protein metabolic process//protein metabolic process//metabolic process//cellular metabolic process//cellular process//macromolecule modification//organic substance metabolic process//cellular macromolecule metabolic process//biological_process//protein modification process//…	--	--	GO:0016881//GO:0003824//GO:0016874//GO:0003674//GO:0016879//GO:0005515//GO:0005488	acid-amino acid ligase activity//catalytic activity//ligase activity//molecular_function//ligase activity, forming carbon-nitrogen bonds//protein binding//binding
100860798	31.6806	30.2763	26.0067	RAB14, member RAS oncogene family	GO:0009987//GO:0023052//GO:0007264//GO:0051716//GO:0007154//GO:0035556//GO:0050789//GO:0007165//GO:0065007//GO:0007049//GO:0008150//GO:0050896//GO:0050794	cellular process//signaling//small GTPase mediated signal transduction//cellular response to stimulus//cell communication//intracellular signal transduction//regulation of biological process//signal transduction//biological regulation//cell cycle//biological_process//response to stimulus//regulation of cellular process	GO:0043226//GO:0005737//GO:0005622//GO:0005634//GO:0043229//GO:0043227//GO:0005575//GO:0044464//GO:0043231//GO:0044424//GO:0005623	organelle//cytoplasm//intracellular//nucleus//intracellular organelle//membrane-bounded organelle//cellular_component//cell part//intracellular membrane-bounded organelle//intracellular part//cell	GO:0032555//GO:0003824//GO:0016817//GO:0032550//GO:0032559//GO:0017111//GO:0032553//GO:0035639//GO:0030554//GO:0017076//GO:0032561//GO:0001882//GO:0016787//GO:0005524//GO:0016818//GO:0097159//GO:0000166//GO:0016462//GO:0005488//GO:0032549//GO:0001883//GO:0019001//GO:0005525//GO:0043167//GO:0043168//GO:0003674//GO:0003924	purine ribonucleotide binding//catalytic activity//hydrolase activity, acting on acid anhydrides//purine ribonucleoside binding//adenyl ribonucleotide binding//nucleoside-triphosphatase activity//ribonucleotide binding//purine ribonucleoside triphosphate binding//adenyl nucleotide binding//purine nucleotide binding//guanyl ribonucleotide binding//nucleoside binding//hydrolase activity//ATP bindin…
100860799	166.073	184.092	172.502	growth hormone inducible transmembrane protein, transcript variant X2	--	--	--	--	--	--
100860800	281.727	411.264	259.799	secreted protein, acidic, cysteine-rich (osteonectin)	GO:0055114//GO:0050896//GO:0050794//GO:0008150//GO:0008152//GO:0007154//GO:0051716//GO:0007165//GO:0050789//GO:0023052//GO:0009987//GO:0065007	oxidation-reduction process//response to stimulus//regulation of cellular process//biological_process//metabolic process//cell communication//cellular response to stimulus//signal transduction//regulation of biological process//signaling//cellular process//biological regulation	GO:0005575//GO:0044421//GO:0031012//GO:0005576//GO:0005578	cellular_component//extracellular region part//extracellular matrix//extracellular region//proteinaceous extracellular matrix	GO:0005515//GO:0046872//GO:0005488//GO:0003674//GO:0043167//GO:0016491//GO:0005509//GO:0043169//GO:0003824	protein binding//metal ion binding//binding//molecular_function//ion binding//oxidoreductase activity//calcium ion binding//cation binding//catalytic activity
100860801	10.5384	4.67098	9.33524	hormone sensitive lipase	GO:0006066//GO:0008150//GO:0009056//GO:0016125//GO:0071704//GO:0016042//GO:0008202//GO:0008203//GO:0008152//GO:0044238//GO:0006629//GO:0044281	alcohol metabolic process//biological_process//catabolic process//sterol metabolic process//organic substance metabolic process//lipid catabolic process//steroid metabolic process//cholesterol metabolic process//metabolic process//primary metabolic process//lipid metabolic process//small molecule metabolic process	--	--	GO:0016788//GO:0003674//GO:0003824//GO:0016298//GO:0016787	hydrolase activity, acting on ester bonds//molecular_function//catalytic activity//lipase activity//hydrolase activity
100860803	23.0217	21.8773	35.576	ubiquitin related modifier 1	GO:0090304//GO:0009451//GO:0034641//GO:0008033//GO:0006807//GO:0044260//GO:0046483//GO:0008150//GO:0008152//GO:0044237//GO:0006725//GO:0006399//GO:0009987//GO:0043412//GO:0071704//GO:0006139//GO:0006400//GO:0016070//GO:0043170//GO:0006396//GO:0034660//GO:0044238//GO:0034227//GO:0010467//GO:0034470	nucleic acid metabolic process//RNA modification//cellular nitrogen compound metabolic process//tRNA processing//nitrogen compound metabolic process//cellular macromolecule metabolic process//heterocycle metabolic process//biological_process//metabolic process//cellular metabolic process//cellular aromatic compound metabolic process//tRNA metabolic process//cellular process//macromolecule modific…	GO:0044424//GO:0044464//GO:0005575//GO:0005623//GO:0005622//GO:0005737	intracellular part//cell part//cellular_component//cell//intracellular//cytoplasm	--	--
100860804	71.8028	62.6182	45.1119	spermidine%2Fspermine N-acetyltransferase	--	--	--	--	GO:0016746//GO:0016740//GO:0016410//GO:0003674//GO:0003824//GO:0008080//GO:0016407//GO:0016747	transferase activity, transferring acyl groups//transferase activity//N-acyltransferase activity//molecular_function//catalytic activity//N-acetyltransferase activity//acetyltransferase activity//transferase activity, transferring acyl groups other than amino-acyl groups
100860805	2.34145	0.584486	0.276488	secreted phosphoprotein 1	GO:0009987//GO:0032501//GO:0022610//GO:0007155//GO:0001503//GO:0008150	cellular process//multicellular organismal process//biological adhesion//cell adhesion//ossification//biological_process	--	--	--	--
100860806	8.07848	7.42361	5.19146	discoidin domain receptor family member 2, transcript variant X1	GO:0006793//GO:0044260//GO:0006464//GO:0008150//GO:0006796//GO:0016310//GO:0043170//GO:0044238//GO:0022610//GO:0007155//GO:0006468//GO:0008152//GO:0044237//GO:0019538//GO:0044267//GO:0071704//GO:0043412//GO:0009987	phosphorus metabolic process//cellular macromolecule metabolic process//protein modification process//biological_process//phosphate-containing compound metabolic process//phosphorylation//macromolecule metabolic process//primary metabolic process//biological adhesion//cell adhesion//protein phosphorylation//metabolic process//cellular metabolic process//protein metabolic process//cellular protein…	GO:0016020//GO:0005575	membrane//cellular_component	GO:0043167//GO:0043168//GO:0003674//GO:0004672//GO:0016301//GO:0016740//GO:0001883//GO:0016772//GO:0005488//GO:0032549//GO:0005524//GO:0097159//GO:0000166//GO:0001882//GO:0032553//GO:0030554//GO:0035639//GO:0017076//GO:0003824//GO:0032555//GO:0016773//GO:0032559//GO:0032550	ion binding//anion binding//molecular_function//protein kinase activity//kinase activity//transferase activity//purine nucleoside binding//transferase activity, transferring phosphorus-containing groups//binding//ribonucleoside binding//ATP binding//organic cyclic compound binding//nucleotide binding//nucleoside binding//ribonucleotide binding//adenyl nucleotide binding//purine ribonucleoside tri…
100860807	18.7443	15.7583	19.6294	KIT ligand, transcript variant X1	GO:0009987//GO:0007155//GO:0022610//GO:0008150	cellular process//cell adhesion//biological adhesion//biological_process	GO:0005575//GO:0016020	cellular_component//membrane	GO:0005173//GO:0005102//GO:0005488//GO:0005126//GO:0005515//GO:0003674	stem cell factor receptor binding//receptor binding//binding//cytokine receptor binding//protein binding//molecular_function
100860808	61.127	67.4664	55.3427	CD9 molecule	GO:0008152//GO:0008150//GO:0055114	metabolic process//biological_process//oxidation-reduction process	GO:0044425//GO:0016020//GO:0016021//GO:0031224//GO:0005575	membrane part//membrane//integral to membrane//intrinsic to membrane//cellular_component	GO:0050136//GO:0016651//GO:0003824//GO:0003674//GO:0016491//GO:0003954//GO:0008137//GO:0016655	NADH dehydrogenase (quinone) activity//oxidoreductase activity, acting on NADH or NADPH//catalytic activity//molecular_function//oxidoreductase activity//NADH dehydrogenase activity//NADH dehydrogenase (ubiquinone) activity//oxidoreductase activity, acting on NADH or NADPH, quinone or similar compound as acceptor
100860809	0	0	0	POU class 1 homeobox 1, transcript variant X2	GO:0019219//GO:0008152//GO:0006351//GO:0010556//GO:0044237//GO:0051252//GO:0044249//GO:0034645//GO:0050789//GO:0006725//GO:0060255//GO:0009987//GO:0071704//GO:0006139//GO:0009889//GO:0016070//GO:2000112//GO:0031323//GO:0051171//GO:0043170//GO:2001141//GO:0044238//GO:0080090//GO:0031326//GO:0065007//GO:0010467//GO:0019438//GO:0090304//GO:0010468//GO:0034641//GO:0032774//GO:0006807//GO:0044260//GO:…	regulation of nucleobase-containing compound metabolic process//metabolic process//transcription, DNA-dependent//regulation of macromolecule biosynthetic process//cellular metabolic process//regulation of RNA metabolic process//cellular biosynthetic process//cellular macromolecule biosynthetic process//regulation of biological process//cellular aromatic compound metabolic process//regulation of m…	--	--	GO:0097159//GO:0001071//GO:0003700//GO:0003677//GO:0005488//GO:0003674//GO:0003676//GO:0043565	organic cyclic compound binding//nucleic acid binding transcription factor activity//sequence-specific DNA binding transcription factor activity//DNA binding//binding//molecular_function//nucleic acid binding//sequence-specific DNA binding
100860811	79.3481	85.4761	66.1648	CD81 molecule	GO:0008150//GO:0019684//GO:0006091//GO:0015979//GO:0008152//GO:0044237//GO:0009987	biological_process//photosynthesis, light reaction//generation of precursor metabolites and energy//photosynthesis//metabolic process//cellular metabolic process//cellular process	GO:0044422//GO:0016020//GO:0031410//GO:0030077//GO:0005623//GO:0042716//GO:0030076//GO:0032991//GO:0044433//GO:0016021//GO:0044424//GO:0044464//GO:0031224//GO:0031982//GO:0005575//GO:0043229//GO:0005622//GO:0044446//GO:0044444//GO:0005737//GO:0043234//GO:0043226//GO:0044425	organelle part//membrane//cytoplasmic vesicle//plasma membrane light-harvesting complex//cell//plasma membrane-derived chromatophore//light-harvesting complex//macromolecular complex//cytoplasmic vesicle part//integral to membrane//intracellular part//cell part//intrinsic to membrane//vesicle//cellular_component//intracellular organelle//intracellular//intracellular organelle part//cytoplasmic pa…	GO:0003674//GO:0009055//GO:0045156	molecular_function//electron carrier activity//electron transporter, transferring electrons within the cyclic electron transport pathway of photosynthesis activity
100860812	26.769	21.757	18.4176	insulin-like growth factor binding protein 4	--	--	--	--	--	--
100860813	15.6608	5.06108	8.24987	HA25	GO:0050896//GO:0008150//GO:0019882//GO:0006955//GO:0002376	response to stimulus//biological_process//antigen processing and presentation//immune response//immune system process	GO:0016020//GO:0005623//GO:0044464//GO:0044459//GO:0032991//GO:0042613//GO:0005575//GO:0071944//GO:0005886//GO:0044425//GO:0042611//GO:0043234	membrane//cell//cell part//plasma membrane part//macromolecular complex//MHC class II protein complex//cellular_component//cell periphery//plasma membrane//membrane part//MHC protein complex//protein complex	--	--
100860814	0.221272	0	0	interleukin 4	GO:0002376//GO:0006955//GO:0050896//GO:0008150	immune system process//immune response//response to stimulus//biological_process	GO:0005576//GO:0005575	extracellular region//cellular_component	GO:0005102//GO:0008083//GO:0005126//GO:0070851//GO:0005488//GO:0005515//GO:0005136//GO:0003674	receptor binding//growth factor activity//cytokine receptor binding//growth factor receptor binding//binding//protein binding//interleukin-4 receptor binding//molecular_function
100860815	0.0800675	0	0	interferon, gamma	GO:0006955//GO:0002376//GO:0008150//GO:0050896	immune response//immune system process//biological_process//response to stimulus	GO:0005576//GO:0005575	extracellular region//cellular_component	GO:0005133//GO:0005102//GO:0003674//GO:0005488//GO:0005126//GO:0005515	interferon-gamma receptor binding//receptor binding//molecular_function//binding//cytokine receptor binding//protein binding
100860816	0.768202	0.575288	0.855288	interleukin 1, beta	GO:0006952//GO:0008150//GO:0050896//GO:0002376//GO:0006954//GO:0006950//GO:0009611//GO:0006955	defense response//biological_process//response to stimulus//immune system process//inflammatory response//response to stress//response to wounding//immune response	GO:0005615//GO:0005575//GO:0044421//GO:0005576	extracellular space//cellular_component//extracellular region part//extracellular region	GO:0005515//GO:0005488//GO:0070851//GO:0005126//GO:0003674//GO:0005149//GO:0005102	protein binding//binding//growth factor receptor binding//cytokine receptor binding//molecular_function//interleukin-1 receptor binding//receptor binding
100860820	26.1104	24.5036	24.9207	microtubule-associated protein tau	GO:0006644//GO:0006629//GO:0044238//GO:0046467//GO:0006643//GO:0071704//GO:0008610//GO:0009987//GO:0009247//GO:0009312//GO:0044249//GO:0044237//GO:0008152//GO:0008150//GO:0009311//GO:0009058//GO:0019637//GO:0044255//GO:0006793//GO:0005975//GO:0046493//GO:0090407//GO:0006664//GO:0008654//GO:0006796//GO:0016051//GO:0009245	phospholipid metabolic process//lipid metabolic process//primary metabolic process//membrane lipid biosynthetic process//membrane lipid metabolic process//organic substance metabolic process//lipid biosynthetic process//cellular process//glycolipid biosynthetic process//oligosaccharide biosynthetic process//cellular biosynthetic process//cellular metabolic process//metabolic process//biological_p…	--	--	GO:0016758//GO:0003824//GO:0016757//GO:0016740//GO:0008915//GO:0015631//GO:0003674//GO:0008194//GO:0005488//GO:0008092//GO:0005515	transferase activity, transferring hexosyl groups//catalytic activity//transferase activity, transferring glycosyl groups//transferase activity//lipid-A-disaccharide synthase activity//tubulin binding//molecular_function//UDP-glycosyltransferase activity//binding//cytoskeletal protein binding//protein binding
100860821	5.36607	0.16173	0.918068	albumin	--	--	GO:0005576//GO:0044421//GO:0005615//GO:0005575	extracellular region//extracellular region part//extracellular space//cellular_component	--	--
100860822	0	0	0	calcitonin receptor-stimulating peptide-2	--	--	GO:0005575//GO:0005576	cellular_component//extracellular region	GO:0005515//GO:0061134//GO:0005488//GO:0003674//GO:0004857//GO:0005102//GO:0005179//GO:0030414//GO:0030234	protein binding//peptidase regulator activity//binding//molecular_function//enzyme inhibitor activity//receptor binding//hormone activity//peptidase inhibitor activity//enzyme regulator activity
100860823	0.231404	0.0701424	0.455047	estrogen receptor 2 (ER beta)	GO:0010033//GO:0071407//GO:0090304//GO:0010468//GO:0071310//GO:0032774//GO:0033993//GO:0006807//GO:0009719//GO:0071495//GO:0009755//GO:0034641//GO:0009059//GO:0044260//GO:0044271//GO:0034654//GO:0070887//GO:0046483//GO:0006355//GO:0009058//GO:0050794//GO:0050896//GO:0008150//GO:0048545//GO:0019222//GO:0018130//GO:0032870//GO:0034645//GO:0007165//GO:0050789//GO:0006725//GO:0071383//GO:0019219//GO:…	response to organic substance//cellular response to organic cyclic compound//nucleic acid metabolic process//regulation of gene expression//cellular response to organic substance//RNA biosynthetic process//response to lipid//nitrogen compound metabolic process//response to endogenous stimulus//cellular response to endogenous stimulus//hormone-mediated signaling pathway//cellular nitrogen compound…	GO:0044424//GO:0044464//GO:0043231//GO:0005575//GO:0005623//GO:0005622//GO:0005634//GO:0043226//GO:0043227//GO:0043229	intracellular part//cell part//intracellular membrane-bounded organelle//cellular_component//cell//intracellular//nucleus//organelle//membrane-bounded organelle//intracellular organelle	GO:0003700//GO:0046872//GO:0005488//GO:0003677//GO:0038023//GO:0003676//GO:0003674//GO:0046914//GO:0043167//GO:0004872//GO:0008289//GO:0043565//GO:0004871//GO:0008270//GO:0005496//GO:0043169//GO:0060089//GO:0097159//GO:0003707//GO:0030284//GO:0001071	sequence-specific DNA binding transcription factor activity//metal ion binding//binding//DNA binding//signaling receptor activity//nucleic acid binding//molecular_function//transition metal ion binding//ion binding//receptor activity//lipid binding//sequence-specific DNA binding//signal transducer activity//zinc ion binding//steroid binding//cation binding//molecular transducer activity//organic …
100860825	4.71137	2.47743	2.78445	chitinase 3-like 1 (cartilage glycoprotein-39), transcript variant X3	GO:0071704//GO:0008152//GO:0044238//GO:0008150//GO:0005975	organic substance metabolic process//metabolic process//primary metabolic process//biological_process//carbohydrate metabolic process	--	--	GO:0003824//GO:0004553//GO:0016798//GO:0016787//GO:0003674	catalytic activity//hydrolase activity, hydrolyzing O-glycosyl compounds//hydrolase activity, acting on glycosyl bonds//hydrolase activity//molecular_function
100860826	29.4652	27.7587	12.81	complement component 3d	--	--	GO:0044421//GO:0005576//GO:0005615//GO:0005575	extracellular region part//extracellular region//extracellular space//cellular_component	--	--
100860827	2.21661	2.28245	2.86051	androgen receptor	GO:0071396//GO:0006139//GO:0009889//GO:0009987//GO:0023052//GO:0071704//GO:0060255//GO:0050789//GO:0006725//GO:0034645//GO:0007165//GO:0051252//GO:0043401//GO:0051716//GO:0044249//GO:0007154//GO:0071383//GO:0019219//GO:0030522//GO:0006351//GO:0008152//GO:0010556//GO:0044237//GO:0042221//GO:0019438//GO:0065007//GO:0010467//GO:0044238//GO:0080090//GO:0031326//GO:2001141//GO:0009725//GO:0014070//GO:…	cellular response to lipid//nucleobase-containing compound metabolic process//regulation of biosynthetic process//cellular process//signaling//organic substance metabolic process//regulation of macromolecule metabolic process//regulation of biological process//cellular aromatic compound metabolic process//cellular macromolecule biosynthetic process//signal transduction//regulation of RNA metaboli…	GO:0043226//GO:0005622//GO:0005634//GO:0043229//GO:0043227//GO:0005575//GO:0044464//GO:0043231//GO:0044424//GO:0005623	organelle//intracellular//nucleus//intracellular organelle//membrane-bounded organelle//cellular_component//cell part//intracellular membrane-bounded organelle//intracellular part//cell	GO:0060089//GO:0043169//GO:0005496//GO:0004882//GO:0001071//GO:0000981//GO:0003707//GO:0097159//GO:0005488//GO:0003677//GO:0004879//GO:0046872//GO:0003700//GO:0043565//GO:0004871//GO:0004872//GO:0008289//GO:0008270//GO:0038023//GO:0046914//GO:0043167//GO:0003676//GO:0003674	molecular transducer activity//cation binding//steroid binding//androgen receptor activity//nucleic acid binding transcription factor activity//sequence-specific DNA binding RNA polymerase II transcription factor activity//steroid hormone receptor activity//organic cyclic compound binding//binding//DNA binding//ligand-dependent nuclear receptor activity//metal ion binding//sequence-specific DNA b…
100860828	112.893	183.097	106.323	collagen, type I, alpha 1	--	--	GO:0044425//GO:0044421//GO:0031012//GO:0005578//GO:0044420//GO:0005576//GO:0031224//GO:0005575//GO:0016021//GO:0005581//GO:0016020	membrane part//extracellular region part//extracellular matrix//proteinaceous extracellular matrix//extracellular matrix part//extracellular region//intrinsic to membrane//cellular_component//integral to membrane//collagen//membrane	GO:0005198//GO:0005201//GO:0003674	structural molecule activity//extracellular matrix structural constituent//molecular_function
100860829	16.3649	14.0425	14.4587	Bcnt protein, transcript variant X2	--	--	GO:0019028//GO:0019012//GO:0005575//GO:0044423	viral capsid//virion//cellular_component//virion part	--	--
100860830	41.0447	36.9188	35.2925	p97Bcnt protein	GO:0051171//GO:0019220//GO:0031323//GO:0044281//GO:0045980//GO:0051172//GO:0055086//GO:0065007//GO:0080090//GO:0044238//GO:0048519//GO:0045934//GO:0006725//GO:0050789//GO:0009117//GO:0019219//GO:0008152//GO:0044237//GO:0006139//GO:0009987//GO:0071704//GO:0010563//GO:0031324//GO:0046483//GO:0006793//GO:0009892//GO:0048523//GO:0008150//GO:0050794//GO:0019637//GO:0019222//GO:0006753//GO:0051174//GO:…	regulation of nitrogen compound metabolic process//regulation of phosphate metabolic process//regulation of cellular metabolic process//small molecule metabolic process//negative regulation of nucleotide metabolic process//negative regulation of nitrogen compound metabolic process//nucleobase-containing small molecule metabolic process//biological regulation//regulation of primary metabolic proce…	GO:0043229//GO:0043227//GO:0005622//GO:0005739//GO:0044444//GO:0005737//GO:0043226//GO:0005623//GO:0044464//GO:0043231//GO:0044424//GO:0005575	intracellular organelle//membrane-bounded organelle//intracellular//mitochondrion//cytoplasmic part//cytoplasm//organelle//cell//cell part//intracellular membrane-bounded organelle//intracellular part//cellular_component	GO:0030234//GO:0004857//GO:0003674	enzyme regulator activity//enzyme inhibitor activity//molecular_function
100860831	1.58887	1.14623	1.25759	bone morphogenetic protein 2	GO:0008150//GO:0040007	biological_process//growth	--	--	GO:0008083//GO:0005102//GO:0003674//GO:0005515//GO:0005488	growth factor activity//receptor binding//molecular_function//protein binding//binding
100860833	7025.17	8233.84	12063.6	myoglobin	--	--	--	--	GO:0097159//GO:0046906//GO:0043169//GO:0003674//GO:0043167//GO:0046914//GO:0046872//GO:0005488//GO:0020037//GO:0005506	organic cyclic compound binding//tetrapyrrole binding//cation binding//molecular_function//ion binding//transition metal ion binding//metal ion binding//binding//heme binding//iron ion binding
100860834	0.376993	0.399955	0.0926678	solute carrier family 11 (proton-coupled divalent metal ion transporters), member 1, transcript variant X1	GO:0051234//GO:0008150//GO:0051179//GO:0006810	establishment of localization//biological_process//localization//transport	GO:0005575//GO:0016020	cellular_component//membrane	GO:0003674//GO:0005215	molecular_function//transporter activity
100860835	8.22423	7.74393	6.59966	cyclin T1	--	--	--	--	--	--
100860836	14.073	12.0782	14.1631	kinase insert domain receptor (a type III receptor tyrosine kinase)	GO:0043170//GO:0016310//GO:0044238//GO:0044267//GO:0006468//GO:0019538//GO:0044237//GO:0008152//GO:0009987//GO:0043412//GO:0071704//GO:0006793//GO:0044260//GO:0008150//GO:0006464//GO:0006796	macromolecule metabolic process//phosphorylation//primary metabolic process//cellular protein metabolic process//protein phosphorylation//protein metabolic process//cellular metabolic process//metabolic process//cellular process//macromolecule modification//organic substance metabolic process//phosphorus metabolic process//cellular macromolecule metabolic process//biological_process//protein modi…	GO:0016020//GO:0005575	membrane//cellular_component	GO:0000166//GO:0005524//GO:0097159//GO:0001882//GO:0035639//GO:0030554//GO:0017076//GO:0032553//GO:0032550//GO:0032559//GO:0032555//GO:0003824//GO:0016773//GO:0043167//GO:0043168//GO:0003674//GO:0016301//GO:0016740//GO:0004672//GO:0001883//GO:0005488//GO:0032549//GO:0016772	nucleotide binding//ATP binding//organic cyclic compound binding//nucleoside binding//purine ribonucleoside triphosphate binding//adenyl nucleotide binding//purine nucleotide binding//ribonucleotide binding//purine ribonucleoside binding//adenyl ribonucleotide binding//purine ribonucleotide binding//catalytic activity//phosphotransferase activity, alcohol group as acceptor//ion binding//anion bin…
100860837	20.1747	18.8205	17.7628	fms-like-tyrosine kinase 1	GO:0009059//GO:0046483//GO:0034654//GO:0006793//GO:0044260//GO:0044271//GO:0008150//GO:0006464//GO:0009058//GO:0018130//GO:0090304//GO:0006807//GO:0032774//GO:0034641//GO:0006796//GO:0043170//GO:0016310//GO:0016070//GO:0019438//GO:0010467//GO:0044238//GO:0006725//GO:0044267//GO:0034645//GO:0006468//GO:0044249//GO:0019538//GO:0006351//GO:0008152//GO:0044237//GO:0006139//GO:0009987//GO:0071704//GO:…	macromolecule biosynthetic process//heterocycle metabolic process//nucleobase-containing compound biosynthetic process//phosphorus metabolic process//cellular macromolecule metabolic process//cellular nitrogen compound biosynthetic process//biological_process//protein modification process//biosynthetic process//heterocycle biosynthetic process//nucleic acid metabolic process//nitrogen compound me…	GO:0016020//GO:0043657//GO:0043245//GO:0005575//GO:0044217//GO:0005576//GO:0044215//GO:0044421//GO:0044216//GO:0018995	membrane//host cell//extraorganismal space//cellular_component//other organism part//extracellular region//other organism//extracellular region part//other organism cell//host	GO:0043167//GO:0003676//GO:0043168//GO:0003674//GO:0016301//GO:0016740//GO:0004672//GO:0001883//GO:0005488//GO:0032549//GO:0016779//GO:0034062//GO:0016772//GO:0003899//GO:0003677//GO:0000166//GO:0005524//GO:0097159//GO:0001882//GO:0035639//GO:0030554//GO:0017076//GO:0032553//GO:0032550//GO:0032559//GO:0032555//GO:0003824//GO:0016773	ion binding//nucleic acid binding//anion binding//molecular_function//kinase activity//transferase activity//protein kinase activity//purine nucleoside binding//binding//ribonucleoside binding//nucleotidyltransferase activity//RNA polymerase activity//transferase activity, transferring phosphorus-containing groups//DNA-directed RNA polymerase activity//DNA binding//nucleotide binding//ATP binding…
100860838	23.7583	12.4445	15.8645	prepro IGF-I, transcript variant X7	GO:0051705//GO:0008150//GO:0007610//GO:0007617//GO:0051704//GO:0050896//GO:0000003//GO:0007618//GO:0019098//GO:0022414	behavioral interaction between organisms//biological_process//behavior//mating behavior//multi-organism process//response to stimulus//reproduction//mating//reproductive behavior//reproductive process	GO:0005575//GO:0005576	cellular_component//extracellular region	GO:0003674//GO:0005488//GO:0005515//GO:0005102//GO:0005179	molecular_function//binding//protein binding//receptor binding//hormone activity
100860839	10.3049	3.80261	3.71692	FBJ murine osteosarcoma viral oncogene-like protein B, transcript variant X2	GO:0046483//GO:0034654//GO:0044271//GO:0044260//GO:0009059//GO:0018130//GO:0019222//GO:0008150//GO:0050794//GO:0009058//GO:0006355//GO:0010468//GO:0090304//GO:0034641//GO:0006807//GO:0032774//GO:0031323//GO:0016070//GO:2000112//GO:2001141//GO:0043170//GO:0051171//GO:0010467//GO:0065007//GO:0031326//GO:0080090//GO:0044238//GO:0019438//GO:0044249//GO:0051252//GO:0044237//GO:0010556//GO:0006351//GO:…	heterocycle metabolic process//nucleobase-containing compound biosynthetic process//cellular nitrogen compound biosynthetic process//cellular macromolecule metabolic process//macromolecule biosynthetic process//heterocycle biosynthetic process//regulation of metabolic process//biological_process//regulation of cellular process//biosynthetic process//regulation of transcription, DNA-dependent//reg…	--	--	GO:0003676//GO:0003674//GO:0043565//GO:0003700//GO:0003677//GO:0005488//GO:0097159//GO:0001071	nucleic acid binding//molecular_function//sequence-specific DNA binding//sequence-specific DNA binding transcription factor activity//DNA binding//binding//organic cyclic compound binding//nucleic acid binding transcription factor activity
100860840	101.695	93.8166	108.126	proteasome (prosome, macropain) subunit, alpha type, 6	GO:0044257//GO:0030163//GO:0044238//GO:0043632//GO:0032502//GO:0043170//GO:0071704//GO:0009987//GO:0032501//GO:0006511//GO:0008152//GO:0044237//GO:0019538//GO:0044267//GO:0044248//GO:0008150//GO:0006508//GO:0009057//GO:0044260//GO:0009056//GO:0019941//GO:0051603//GO:0007275//GO:0044265	cellular protein catabolic process//protein catabolic process//primary metabolic process//modification-dependent macromolecule catabolic process//developmental process//macromolecule metabolic process//organic substance metabolic process//cellular process//multicellular organismal process//ubiquitin-dependent protein catabolic process//metabolic process//cellular metabolic process//protein metabo…	GO:0019773//GO:0000502//GO:0071944//GO:0042600//GO:0043234//GO:0005622//GO:0005623//GO:0030312//GO:0005575//GO:0044464//GO:0044424//GO:0005839//GO:0032991	proteasome core complex, alpha-subunit complex//proteasome complex//cell periphery//chorion//protein complex//intracellular//cell//external encapsulating structure//cellular_component//cell part//intracellular part//proteasome core complex//macromolecular complex	GO:0008233//GO:0016787//GO:0070011//GO:0004298//GO:0003824//GO:0070003//GO:0004175//GO:0003674	peptidase activity//hydrolase activity//peptidase activity, acting on L-amino acid peptides//threonine-type endopeptidase activity//catalytic activity//threonine-type peptidase activity//endopeptidase activity//molecular_function
100860842	0	0	0.0554023	homeobox D13	GO:0019438//GO:0080090//GO:0044238//GO:0031326//GO:0065007//GO:0010467//GO:0051171//GO:0043170//GO:2001141//GO:0016070//GO:2000112//GO:0031323//GO:0006139//GO:0009889//GO:0060255//GO:0009987//GO:0071704//GO:0034645//GO:0006725//GO:0050789//GO:0019219//GO:0044237//GO:0010556//GO:0006351//GO:0008152//GO:0051252//GO:0044249//GO:0009058//GO:0006355//GO:0050794//GO:0008150//GO:0019222//GO:0018130//GO:…	aromatic compound biosynthetic process//regulation of primary metabolic process//primary metabolic process//regulation of cellular biosynthetic process//biological regulation//gene expression//regulation of nitrogen compound metabolic process//macromolecule metabolic process//regulation of RNA biosynthetic process//RNA metabolic process//regulation of cellular macromolecule biosynthetic process//…	--	--	GO:0001071//GO:0097159//GO:0043565//GO:0003674//GO:0003676//GO:0005488//GO:0003677//GO:0003700	nucleic acid binding transcription factor activity//organic cyclic compound binding//sequence-specific DNA binding//molecular_function//nucleic acid binding//binding//DNA binding//sequence-specific DNA binding transcription factor activity
100860843	0.0588206	0.0312016	0.151815	luteinizing hormone receptor	GO:0007166//GO:0050896//GO:0050794//GO:0008150//GO:0065007//GO:0023052//GO:0009987//GO:0007186//GO:0051716//GO:0007154//GO:0007165//GO:0050789	cell surface receptor linked signaling pathway//response to stimulus//regulation of cellular process//biological_process//biological regulation//signaling//cellular process//G-protein coupled receptor signaling pathway//cellular response to stimulus//cell communication//signal transduction//regulation of biological process	GO:0016020//GO:0005575//GO:0031224//GO:0016021//GO:0044425	membrane//cellular_component//intrinsic to membrane//integral to membrane//membrane part	GO:0004872//GO:0004871//GO:0003674//GO:0038023//GO:0060089//GO:0004930//GO:0004888	receptor activity//signal transducer activity//molecular_function//signaling receptor activity//molecular transducer activity//G-protein coupled receptor activity//transmembrane signaling receptor activity
100860844	0.134459	0.142649	0.077119	toll-like receptor 5	GO:0050789//GO:0007165//GO:0007154//GO:0051716//GO:0009987//GO:0023052//GO:0065007//GO:0008150//GO:0050896//GO:0050794	regulation of biological process//signal transduction//cell communication//cellular response to stimulus//cellular process//signaling//biological regulation//biological_process//response to stimulus//regulation of cellular process	--	--	GO:0005515//GO:0005488//GO:0003674	protein binding//binding//molecular_function
100860845	0.0569642	0.0604338	0	interleukin 12 p40 subunit	--	--	--	--	GO:0003674//GO:0005488//GO:0005515	molecular_function//binding//protein binding
100860846	558.894	414.12	798.539	heart-type fatty acid binding protein	--	--	--	--	--	--
100860847	0	0	0	neuromedin S recepter 2	GO:0065007//GO:0007165//GO:0050789//GO:0007154//GO:0051716//GO:0007186//GO:0009987//GO:0023052//GO:0050896//GO:0050794//GO:0008150//GO:0007166	biological regulation//signal transduction//regulation of biological process//cell communication//cellular response to stimulus//G-protein coupled receptor signaling pathway//cellular process//signaling//response to stimulus//regulation of cellular process//biological_process//cell surface receptor linked signaling pathway	GO:0044425//GO:0016020//GO:0016021//GO:0031224//GO:0005575	membrane part//membrane//integral to membrane//intrinsic to membrane//cellular_component	GO:0016818//GO:0004386//GO:0016787//GO:0004888//GO:0017111//GO:0004930//GO:0016817//GO:0003824//GO:0060089//GO:0038023//GO:0003674//GO:0004872//GO:0004871//GO:0016462	hydrolase activity, acting on acid anhydrides, in phosphorus-containing anhydrides//helicase activity//hydrolase activity//transmembrane signaling receptor activity//nucleoside-triphosphatase activity//G-protein coupled receptor activity//hydrolase activity, acting on acid anhydrides//catalytic activity//molecular transducer activity//signaling receptor activity//molecular_function//receptor acti…
100860848	0.174581	0.396887	0.171653	tumor necrosis factor superfamily member 13b	GO:0050794//GO:0050896//GO:0008150//GO:0006826//GO:0006811//GO:0030001//GO:0051234//GO:0006955//GO:0065007//GO:0006810//GO:0006812//GO:0000041//GO:0051179//GO:0009987//GO:0023052//GO:0002376//GO:0007165//GO:0050789//GO:0051716//GO:0007154	regulation of cellular process//response to stimulus//biological_process//iron ion transport//ion transport//metal ion transport//establishment of localization//immune response//biological regulation//transport//cation transport//transition metal ion transport//localization//cellular process//signaling//immune system process//signal transduction//regulation of biological process//cellular respons…	GO:0005623//GO:0016020//GO:0005575//GO:0044424//GO:0044464//GO:0005576//GO:0005737//GO:0005622	cell//membrane//cellular_component//intracellular part//cell part//extracellular region//cytoplasm//intracellular	GO:0001664//GO:0003674//GO:0046914//GO:0016788//GO:0043167//GO:0071855//GO:0005506//GO:0005488//GO:0008849//GO:0005126//GO:0046872//GO:0005515//GO:0016787//GO:0043169//GO:0005102//GO:0005179//GO:0003824//GO:0032813//GO:0005164//GO:0031704	G-protein coupled receptor binding//molecular_function//transition metal ion binding//hydrolase activity, acting on ester bonds//ion binding//neuropeptide receptor binding//iron ion binding//binding//enterochelin esterase activity//cytokine receptor binding//metal ion binding//protein binding//hydrolase activity//cation binding//receptor binding//hormone activity//catalytic activity//tumor necros…
100860849	1147.02	1395.53	1445.72	heat shock protein 70.1	GO:0048856//GO:0009653//GO:0008150//GO:0005975//GO:0071704//GO:0032989//GO:0009987//GO:0008152//GO:0048869//GO:0044238//GO:0000902//GO:0032502//GO:0071840//GO:0016043	anatomical structure development//anatomical structure morphogenesis//biological_process//carbohydrate metabolic process//organic substance metabolic process//cellular component morphogenesis//cellular process//metabolic process//cellular developmental process//primary metabolic process//cell morphogenesis//developmental process//cellular component organization or biogenesis//cellular component o…	--	--	GO:0016772//GO:0005488//GO:0005515//GO:0016740//GO:0003674//GO:0003676//GO:0003824//GO:0016773//GO:0016787//GO:0097159//GO:0003723	transferase activity, transferring phosphorus-containing groups//binding//protein binding//transferase activity//molecular_function//nucleic acid binding//catalytic activity//phosphotransferase activity, alcohol group as acceptor//hydrolase activity//organic cyclic compound binding//RNA binding
100860850	0	0	0	interferon-alpha	GO:0090304//GO:0006260//GO:0034641//GO:0006952//GO:0006807//GO:0046483//GO:0044260//GO:0009059//GO:0008150//GO:0009058//GO:0050896//GO:0044249//GO:0008152//GO:0044237//GO:0006725//GO:0034645//GO:0009987//GO:0071704//GO:0006950//GO:0006139//GO:0006259//GO:0043170//GO:0044238	nucleic acid metabolic process//DNA replication//cellular nitrogen compound metabolic process//defense response//nitrogen compound metabolic process//heterocycle metabolic process//cellular macromolecule metabolic process//macromolecule biosynthetic process//biological_process//biosynthetic process//response to stimulus//cellular biosynthetic process//metabolic process//cellular metabolic process…	GO:0005575//GO:0005576	cellular_component//extracellular region	GO:0005515//GO:0003677//GO:0005126//GO:0005488//GO:0003676//GO:0003674//GO:0005102//GO:0097159	protein binding//DNA binding//cytokine receptor binding//binding//nucleic acid binding//molecular_function//receptor binding//organic cyclic compound binding
100860851	369.929	521.894	356.818	heat shock protein 90kDa alpha (cytosolic), class A member 1, transcript variant X1	GO:0043170//GO:0006259//GO:0044238//GO:0044267//GO:0006725//GO:0034645//GO:0044249//GO:0006270//GO:0019538//GO:0006457//GO:0044237//GO:0008152//GO:0006139//GO:0009987//GO:0071704//GO:0006950//GO:0009059//GO:0046483//GO:0044260//GO:0008150//GO:0009058//GO:0050896//GO:0006260//GO:0090304//GO:0006261//GO:0006807//GO:0034641	macromolecule metabolic process//DNA metabolic process//primary metabolic process//cellular protein metabolic process//cellular aromatic compound metabolic process//cellular macromolecule biosynthetic process//cellular biosynthetic process//DNA-dependent DNA replication initiation//protein metabolic process//protein folding//cellular metabolic process//metabolic process//nucleobase-containing com…	GO:0043229//GO:0043227//GO:0005622//GO:0005737//GO:0044444//GO:0043226//GO:0005623//GO:0044464//GO:0043231//GO:0044424//GO:0005783//GO:0005575	intracellular organelle//membrane-bounded organelle//intracellular//cytoplasm//cytoplasmic part//organelle//cell//cell part//intracellular membrane-bounded organelle//intracellular part//endoplasmic reticulum//cellular_component	GO:0000166//GO:0005524//GO:0051082//GO:0097159//GO:0001882//GO:0035639//GO:0030554//GO:0017076//GO:0032553//GO:0032550//GO:0032559//GO:0032555//GO:0043167//GO:0003674//GO:0043168//GO:0001883//GO:0005515//GO:0005488//GO:0032549	nucleotide binding//ATP binding//unfolded protein binding//organic cyclic compound binding//nucleoside binding//purine ribonucleoside triphosphate binding//adenyl nucleotide binding//purine nucleotide binding//ribonucleotide binding//purine ribonucleoside binding//adenyl ribonucleotide binding//purine ribonucleotide binding//ion binding//molecular_function//anion binding//purine nucleoside bindin…
100860852	0	0	0	neuromedin S	GO:0090257//GO:0008150//GO:0003008//GO:0006936//GO:0006937//GO:0006940//GO:0003012//GO:0006939//GO:0050789//GO:0044057//GO:0032501//GO:0065007//GO:0051239	regulation of muscle system process//biological_process//system process//muscle contraction//regulation of muscle contraction//regulation of smooth muscle contraction//muscle system process//smooth muscle contraction//regulation of biological process//regulation of system process//multicellular organismal process//biological regulation//regulation of multicellular organismal process	--	--	--	--
100860853	0.366526	0.4444	0.518045	arginase, liver, transcript variant X1	--	--	--	--	GO:0016787//GO:0043169//GO:0003824//GO:0016810//GO:0003674//GO:0043167//GO:0046872//GO:0016813//GO:0005488	hydrolase activity//cation binding//catalytic activity//hydrolase activity, acting on carbon-nitrogen (but not peptide) bonds//molecular_function//ion binding//metal ion binding//hydrolase activity, acting on carbon-nitrogen (but not peptide) bonds, in linear amidines//binding
100860854	8.31228	5.62183	6.61492	argininosuccinate lyase	--	--	--	--	--	--
100860855	145.935	125.152	132.293	catalase	GO:0008152//GO:0009405//GO:0055114//GO:0051704//GO:0008150	metabolic process//pathogenesis//oxidation-reduction process//multi-organism process//biological_process	GO:0005576//GO:0005575	extracellular region//cellular_component	GO:0003824//GO:0004601//GO:0016209//GO:0004096//GO:0097159//GO:0017080//GO:0046906//GO:0016247//GO:0020037//GO:0005488//GO:0008200//GO:0016491//GO:0016248//GO:0016684//GO:0003674//GO:0019871	catalytic activity//peroxidase activity//antioxidant activity//catalase activity//organic cyclic compound binding//sodium channel regulator activity//tetrapyrrole binding//channel regulator activity//heme binding//binding//ion channel inhibitor activity//oxidoreductase activity//channel inhibitor activity//oxidoreductase activity, acting on peroxide as acceptor//molecular_function//sodium channel…
100860856	178.895	218.714	228.878	manganous superoxide dismutase	GO:0008150//GO:0055114//GO:0006801//GO:0072593//GO:0009987//GO:0008152//GO:0044237	biological_process//oxidation-reduction process//superoxide metabolic process//reactive oxygen species metabolic process//cellular process//metabolic process//cellular metabolic process	--	--	GO:0016491//GO:0043167//GO:0003674//GO:0005488//GO:0046872//GO:0016209//GO:0003824//GO:0043169//GO:0004784//GO:0016721	oxidoreductase activity//ion binding//molecular_function//binding//metal ion binding//antioxidant activity//catalytic activity//cation binding//superoxide dismutase activity//oxidoreductase activity, acting on superoxide radicals as acceptor
100860857	3.72728	1.52977	2.08317	ATP-binding cassette, sub-family G (WHITE), member 2, transcript variant X3	GO:0019438//GO:0044238//GO:0010467//GO:0043170//GO:0016070//GO:0006139//GO:0019058//GO:0009987//GO:0071704//GO:0019080//GO:0006725//GO:0016032//GO:0008152//GO:0044237//GO:0044403//GO:0044249//GO:0051704//GO:0009058//GO:0008150//GO:0018130//GO:0009059//GO:0019083//GO:0044260//GO:0044271//GO:0046483//GO:0034654//GO:0006807//GO:0044419//GO:0032774//GO:0034641//GO:0090304	aromatic compound biosynthetic process//primary metabolic process//gene expression//macromolecule metabolic process//RNA metabolic process//nucleobase-containing compound metabolic process//viral infectious cycle//cellular process//organic substance metabolic process//viral genome expression//cellular aromatic compound metabolic process//viral reproduction//metabolic process//cellular metabolic p…	GO:0016020//GO:0005575	membrane//cellular_component	GO:0001882//GO:0032561//GO:0000166//GO:0016818//GO:0097159//GO:0016787//GO:0005524//GO:0016887//GO:0017111//GO:0032550//GO:0032559//GO:0016817//GO:0032555//GO:0003824//GO:0017076//GO:0035639//GO:0030554//GO:0032553//GO:0005525//GO:0019001//GO:0003924//GO:0003674//GO:0043168//GO:0043167//GO:0032549//GO:0005488//GO:0016462//GO:0001883	nucleoside binding//guanyl ribonucleotide binding//nucleotide binding//hydrolase activity, acting on acid anhydrides, in phosphorus-containing anhydrides//organic cyclic compound binding//hydrolase activity//ATP binding//ATPase activity//nucleoside-triphosphatase activity//purine ribonucleoside binding//adenyl ribonucleotide binding//hydrolase activity, acting on acid anhydrides//purine ribonucle…
100860858	0.0531762	0	0	sodium-dependent phosphate transporter isoform NaPi-IIa	GO:0007531//GO:0090304//GO:0048518//GO:0051234//GO:0010468//GO:0048522//GO:0007530//GO:0034641//GO:0006807//GO:0032774//GO:0006817//GO:0000003//GO:0044271//GO:0044260//GO:0015698//GO:0046483//GO:0034654//GO:0030154//GO:0009059//GO:0006811//GO:0010628//GO:0018130//GO:0019222//GO:0009891//GO:0050794//GO:0009058//GO:0006355//GO:0045895//GO:0008150//GO:0006351//GO:0008152//GO:0010556//GO:0044237//GO:…	mating type determination//nucleic acid metabolic process//positive regulation of biological process//establishment of localization//regulation of gene expression//positive regulation of cellular process//sex determination//cellular nitrogen compound metabolic process//nitrogen compound metabolic process//RNA biosynthetic process//phosphate ion transport//reproduction//cellular nitrogen compound …	GO:0044424//GO:0043231//GO:0044464//GO:0005575//GO:0016020//GO:0005623//GO:0005634//GO:0005622//GO:0043226//GO:0043227//GO:0043229	intracellular part//intracellular membrane-bounded organelle//cell part//cellular_component//membrane//cell//nucleus//intracellular//organelle//membrane-bounded organelle//intracellular organelle	GO:0005515//GO:0015321//GO:0003677//GO:0015103//GO:0022857//GO:0005488//GO:0003676//GO:0003674//GO:0005186//GO:0015075//GO:0022892//GO:0005215//GO:0005102//GO:0015114//GO:0022891//GO:0097159//GO:0000772//GO:0008509	protein binding//sodium-dependent phosphate transmembrane transporter activity//DNA binding//inorganic anion transmembrane transporter activity//transmembrane transporter activity//binding//nucleic acid binding//molecular_function//pheromone activity//ion transmembrane transporter activity//substrate-specific transporter activity//transporter activity//receptor binding//phosphate ion transmembran…
100860859	0.751637	0.189861	0.831411	growth differentiation factor 9	--	--	--	--	GO:0003674//GO:0005488//GO:0005515//GO:0008083//GO:0005102	molecular_function//binding//protein binding//growth factor activity//receptor binding
100860860	0.0358125	0	0	angiopotietin-like protein 3	GO:0008150//GO:0032940//GO:0009306//GO:0046903//GO:0051649//GO:0033036//GO:0015031//GO:0045184//GO:0008104//GO:0051234//GO:0006810//GO:0051641//GO:0071702//GO:0051179//GO:0009987	biological_process//secretion by cell//protein secretion//secretion//establishment of localization in cell//macromolecule localization//protein transport//establishment of protein localization//protein localization//establishment of localization//transport//cellular localization//organic substance transport//localization//cellular process	GO:0016020//GO:0019028//GO:0005575//GO:0019012//GO:0044423	membrane//viral capsid//cellular_component//virion//virion part	--	--
100860863	6.81337	7.71981	8.40236	malic enzyme 1, NADP(%2B)-dependent, cytosolic	GO:0008152//GO:0055114//GO:0008150	metabolic process//oxidation-reduction process//biological_process	--	--	GO:0004471//GO:0003824//GO:0000166//GO:0097159//GO:0016614//GO:0050662//GO:0048037//GO:0005488//GO:0051287//GO:0003674//GO:0016615//GO:0004470//GO:0016491//GO:0016616	malate dehydrogenase (decarboxylating) activity//catalytic activity//nucleotide binding//organic cyclic compound binding//oxidoreductase activity, acting on CH-OH group of donors//coenzyme binding//cofactor binding//binding//NAD binding//molecular_function//malate dehydrogenase activity//malic enzyme activity//oxidoreductase activity//oxidoreductase activity, acting on the CH-OH group of donors, …
100860864	2.57655	1.72108	1.23149	serum lysozyme	--	--	--	--	--	--
100860865	0	0	0	neurokinin B	GO:0007217//GO:0007166//GO:0050794//GO:0050896//GO:0008150//GO:0065007//GO:0051716//GO:0007154//GO:0007165//GO:0050789//GO:0009987//GO:0023052//GO:0007186	tachykinin receptor signaling pathway//cell surface receptor linked signaling pathway//regulation of cellular process//response to stimulus//biological_process//biological regulation//cellular response to stimulus//cell communication//signal transduction//regulation of biological process//cellular process//signaling//G-protein coupled receptor signaling pathway	--	--	--	--
100860866	0.0987083	0.0261801	0.0849213	prodynorphin	GO:0007186//GO:0023052//GO:0009987//GO:0007165//GO:0050789//GO:0007154//GO:0051716//GO:0065007//GO:0050896//GO:0050794//GO:0008150//GO:0007166//GO:0007218	G-protein coupled receptor signaling pathway//signaling//cellular process//signal transduction//regulation of biological process//cell communication//cellular response to stimulus//biological regulation//response to stimulus//regulation of cellular process//biological_process//cell surface receptor linked signaling pathway//neuropeptide signaling pathway	--	--	--	--
100860867	138.138	146.303	217.936	glutathione peroxidase 4	GO:0050896//GO:0008150//GO:0055114//GO:0006979//GO:0006950//GO:0008152	response to stimulus//biological_process//oxidation-reduction process//response to oxidative stress//response to stress//metabolic process	--	--	GO:0016684//GO:0016491//GO:0003674//GO:0016209//GO:0003824//GO:0004602//GO:0004601	oxidoreductase activity, acting on peroxide as acceptor//oxidoreductase activity//molecular_function//antioxidant activity//catalytic activity//glutathione peroxidase activity//peroxidase activity
100860868	0.0346725	0	0	type I keratin 26	GO:0019538//GO:0044237//GO:0008152//GO:0051716//GO:0007154//GO:0044249//GO:0006415//GO:0034645//GO:0044267//GO:0006725//GO:0006950//GO:0032984//GO:0009987//GO:0071704//GO:0006139//GO:0009991//GO:0006412//GO:0006259//GO:0071496//GO:0051179//GO:0071840//GO:0043170//GO:0033554//GO:0006810//GO:0016043//GO:0044238//GO:0010467//GO:0022411//GO:0043241//GO:0090304//GO:0051234//GO:0031668//GO:0009605//GO:…	protein metabolic process//cellular metabolic process//metabolic process//cellular response to stimulus//cell communication//cellular biosynthetic process//translational termination//cellular macromolecule biosynthetic process//cellular protein metabolic process//cellular aromatic compound metabolic process//response to stress//macromolecular complex disassembly//cellular process//organic substan…	GO:0044446//GO:0005622//GO:0043226//GO:0015629//GO:0005737//GO:0043234//GO:0043228//GO:0043229//GO:0016459//GO:0044430//GO:0044424//GO:0005856//GO:0044464//GO:0032991//GO:0005882//GO:0005575//GO:0045111//GO:0016020//GO:0044422//GO:0005623//GO:0043232	intracellular organelle part//intracellular//organelle//actin cytoskeleton//cytoplasm//protein complex//non-membrane-bounded organelle//intracellular organelle//myosin complex//cytoskeletal part//intracellular part//cytoskeleton//cell part//macromolecular complex//intermediate filament//cellular_component//intermediate filament cytoskeleton//membrane//organelle part//cell//intracellular non-membr…	GO:0008135//GO:0005198//GO:0043566//GO:0016817//GO:0003824//GO:0017111//GO:0008079//GO:0016818//GO:0003723//GO:0097159//GO:0016787//GO:0003774//GO:0016149//GO:0003677//GO:0016462//GO:0003747//GO:0005488//GO:0003674//GO:0003676//GO:0003690	translation factor activity, nucleic acid binding//structural molecule activity//structure-specific DNA binding//hydrolase activity, acting on acid anhydrides//catalytic activity//nucleoside-triphosphatase activity//translation termination factor activity//hydrolase activity, acting on acid anhydrides, in phosphorus-containing anhydrides//RNA binding//organic cyclic compound binding//hydrolase ac…
100860869	0	0	0	3beta-hydroxysteroid dehydrogenase%2Fisomerase	GO:0071704//GO:0008610//GO:0009987//GO:0008152//GO:0044237//GO:0008202//GO:0006629//GO:0044238//GO:0055114//GO:0008150//GO:0009058//GO:0006694	organic substance metabolic process//lipid biosynthetic process//cellular process//metabolic process//cellular metabolic process//steroid metabolic process//lipid metabolic process//primary metabolic process//oxidation-reduction process//biological_process//biosynthetic process//steroid biosynthetic process	--	--	GO:0003824//GO:0016229//GO:0033764//GO:0050662//GO:0016614//GO:0005488//GO:0048037//GO:0016616//GO:0016491//GO:0003854//GO:0003674	catalytic activity//steroid dehydrogenase activity//steroid dehydrogenase activity, acting on the CH-OH group of donors, NAD or NADP as acceptor//coenzyme binding//oxidoreductase activity, acting on CH-OH group of donors//binding//cofactor binding//oxidoreductase activity, acting on the CH-OH group of donors, NAD or NADP as acceptor//oxidoreductase activity//3-beta-hydroxy-delta5-steroid dehydrog…
100860870	983.382	1047.32	1026.09	lactate dehydrogenase, transcript variant X3	GO:0044238//GO:0008152//GO:0071704//GO:0005975//GO:0008150//GO:0055114	primary metabolic process//metabolic process//organic substance metabolic process//carbohydrate metabolic process//biological_process//oxidation-reduction process	--	--	GO:0016787//GO:0016798//GO:0004553//GO:0016614//GO:0003824//GO:0003674//GO:0016491//GO:0016616	hydrolase activity//hydrolase activity, acting on glycosyl bonds//hydrolase activity, hydrolyzing O-glycosyl compounds//oxidoreductase activity, acting on CH-OH group of donors//catalytic activity//molecular_function//oxidoreductase activity//oxidoreductase activity, acting on the CH-OH group of donors, NAD or NADP as acceptor
100860871	0	0.0646921	0.472149	preproenkephalin	GO:0050789//GO:0007165//GO:0007154//GO:0051716//GO:0007186//GO:0009987//GO:0023052//GO:0065007//GO:0007218//GO:0008150//GO:0050896//GO:0050794//GO:0007166	regulation of biological process//signal transduction//cell communication//cellular response to stimulus//G-protein coupled receptor signaling pathway//cellular process//signaling//biological regulation//neuropeptide signaling pathway//biological_process//response to stimulus//regulation of cellular process//cell surface receptor linked signaling pathway	--	--	--	--
100860872	7438.19	8141.29	7181.53	glyceraldehyde-3-phosphate dehydrogenase	GO:0009966//GO:0055114//GO:0071822//GO:0006807//GO:0034622//GO:0009085//GO:0016053//GO:0006796//GO:0070271//GO:0006793//GO:0009089//GO:0023051//GO:0044260//GO:0022607//GO:0006464//GO:0008150//GO:0043933//GO:0050896//GO:0050794//GO:0009058//GO:0006082//GO:0009066//GO:0044267//GO:0050789//GO:0044085//GO:0007165//GO:0019752//GO:0009067//GO:0007154//GO:0044249//GO:0006468//GO:0051716//GO:0044237//GO:…	regulation of signal transduction//oxidation-reduction process//protein complex subunit organization//nitrogen compound metabolic process//cellular macromolecular complex assembly//lysine biosynthetic process//organic acid biosynthetic process//phosphate-containing compound metabolic process//protein complex biogenesis//phosphorus metabolic process//lysine biosynthetic process via diaminopimelate…	GO:0030055//GO:0005575//GO:0070161//GO:0005912//GO:0005924//GO:0030054//GO:0005925	cell-substrate junction//cellular_component//anchoring junction//adherens junction//cell-substrate adherens junction//cell junction//focal adhesion	GO:0016772//GO:0004713//GO:0016627//GO:0003674//GO:0004871//GO:0016301//GO:0016740//GO:0016491//GO:0016628//GO:0004672//GO:0008839//GO:0016903//GO:0003824//GO:0060089//GO:0016773//GO:0016620	transferase activity, transferring phosphorus-containing groups//protein tyrosine kinase activity//oxidoreductase activity, acting on the CH-CH group of donors//molecular_function//signal transducer activity//kinase activity//transferase activity//oxidoreductase activity//oxidoreductase activity, acting on the CH-CH group of donors, NAD or NADP as acceptor//protein kinase activity//dihydrodipicol…
100860873	2.41119	3.06967	2.12051	interferon-gamma-inducible protein 10	GO:0071704//GO:0009987//GO:0006412//GO:0044237//GO:0008152//GO:0019538//GO:0044249//GO:0034645//GO:0002376//GO:0044267//GO:0044238//GO:0010467//GO:0006955//GO:0043170//GO:0050896//GO:0009058//GO:0008150//GO:0044260//GO:0009059	organic substance metabolic process//cellular process//translation//cellular metabolic process//metabolic process//protein metabolic process//cellular biosynthetic process//cellular macromolecule biosynthetic process//immune system process//cellular protein metabolic process//primary metabolic process//gene expression//immune response//macromolecule metabolic process//response to stimulus//biosyn…	GO:0030529//GO:0043226//GO:0044444//GO:0005737//GO:0005840//GO:0005622//GO:0043229//GO:0005576//GO:0043228//GO:0005575//GO:0044424//GO:0044464//GO:0032991//GO:0005623//GO:0043232	ribonucleoprotein complex//organelle//cytoplasmic part//cytoplasm//ribosome//intracellular//intracellular organelle//extracellular region//non-membrane-bounded organelle//cellular_component//intracellular part//cell part//macromolecular complex//cell//intracellular non-membrane-bounded organelle	GO:0005102//GO:0005198//GO:0008009//GO:0003735//GO:0005126//GO:0042379//GO:0005488//GO:0005515//GO:0005125//GO:0003674//GO:0001664	receptor binding//structural molecule activity//chemokine activity//structural constituent of ribosome//cytokine receptor binding//chemokine receptor binding//binding//protein binding//cytokine activity//molecular_function//G-protein coupled receptor binding
100860874	0.169139	0.583182	0.291029	chemokine (C-X-C motif) receptor 3	GO:0003008//GO:0007166//GO:0050896//GO:0050794//GO:0008150//GO:0007600//GO:0050909//GO:0050877//GO:0065007//GO:0007154//GO:0032501//GO:0051716//GO:0007165//GO:0050789//GO:0007606//GO:0023052//GO:0009987//GO:0007186	system process//cell surface receptor linked signaling pathway//response to stimulus//regulation of cellular process//biological_process//sensory perception//sensory perception of taste//neurological system process//biological regulation//cell communication//multicellular organismal process//cellular response to stimulus//signal transduction//regulation of biological process//sensory perception o…	GO:0016020//GO:0016021//GO:0005575//GO:0031224//GO:0044425	membrane//integral to membrane//cellular_component//intrinsic to membrane//membrane part	GO:0003674//GO:0038023//GO:0004872//GO:0004871//GO:0004888//GO:0060089//GO:0004930	molecular_function//signaling receptor activity//receptor activity//signal transducer activity//transmembrane signaling receptor activity//molecular transducer activity//G-protein coupled receptor activity
100860875	0.0709812	0.0251015	0.101778	RAR-related orphan receptor B	GO:0009755//GO:0034641//GO:0032774//GO:0033993//GO:0006807//GO:0009719//GO:0071495//GO:0071407//GO:0090304//GO:0010468//GO:0071310//GO:0010033//GO:0019222//GO:0018130//GO:0032870//GO:0006355//GO:0009058//GO:0050794//GO:0050896//GO:0008150//GO:0048545//GO:0044260//GO:0044271//GO:0034654//GO:0046483//GO:0070887//GO:0009059//GO:0060255//GO:0009987//GO:0023052//GO:0071704//GO:0006139//GO:0009889//GO:…	hormone-mediated signaling pathway//cellular nitrogen compound metabolic process//RNA biosynthetic process//response to lipid//nitrogen compound metabolic process//response to endogenous stimulus//cellular response to endogenous stimulus//cellular response to organic cyclic compound//nucleic acid metabolic process//regulation of gene expression//cellular response to organic substance//response to…	GO:0005575//GO:0044424//GO:0044464//GO:0043231//GO:0005623//GO:0043226//GO:0005622//GO:0005634//GO:0043227//GO:0043229	cellular_component//intracellular part//cell part//intracellular membrane-bounded organelle//cell//organelle//intracellular//nucleus//membrane-bounded organelle//intracellular organelle	GO:0003677//GO:0005488//GO:0003700//GO:0046872//GO:0008270//GO:0004872//GO:0043565//GO:0004871//GO:0003674//GO:0003676//GO:0046914//GO:0043167//GO:0038023//GO:0043169//GO:0060089//GO:0001071//GO:0097159//GO:0003707	DNA binding//binding//sequence-specific DNA binding transcription factor activity//metal ion binding//zinc ion binding//receptor activity//sequence-specific DNA binding//signal transducer activity//molecular_function//nucleic acid binding//transition metal ion binding//ion binding//signaling receptor activity//cation binding//molecular transducer activity//nucleic acid binding transcription facto…
100860876	14.4462	10.0654	13.1679	RAR-related orphan receptor C	GO:0060255//GO:0071704//GO:0023052//GO:0009987//GO:0009889//GO:0006139//GO:0071396//GO:0044237//GO:0010556//GO:0008152//GO:0006351//GO:0019219//GO:0071383//GO:0044249//GO:0007154//GO:0051716//GO:0043401//GO:0051252//GO:0007165//GO:0034645//GO:0006725//GO:0050789//GO:0031326//GO:0080090//GO:0044238//GO:0010467//GO:0065007//GO:0019438//GO:0042221//GO:2000112//GO:0016070//GO:0031323//GO:0051171//GO:…	regulation of macromolecule metabolic process//organic substance metabolic process//signaling//cellular process//regulation of biosynthetic process//nucleobase-containing compound metabolic process//cellular response to lipid//cellular metabolic process//regulation of macromolecule biosynthetic process//metabolic process//transcription, DNA-dependent//regulation of nucleobase-containing compound …	GO:0043226//GO:0005634//GO:0005622//GO:0043227//GO:0043229//GO:0005575//GO:0044424//GO:0043231//GO:0044464//GO:0005623	organelle//nucleus//intracellular//membrane-bounded organelle//intracellular organelle//cellular_component//intracellular part//intracellular membrane-bounded organelle//cell part//cell	GO:0060089//GO:0001071//GO:0003707//GO:0003700//GO:0004872//GO:0004871//GO:0003674//GO:0038023	molecular transducer activity//nucleic acid binding transcription factor activity//steroid hormone receptor activity//sequence-specific DNA binding transcription factor activity//receptor activity//signal transducer activity//molecular_function//signaling receptor activity
100860877	0	0	0	interleukin 17A	GO:0006950//GO:0006954//GO:0009611//GO:0006952//GO:0050896//GO:0008150	response to stress//inflammatory response//response to wounding//defense response//response to stimulus//biological_process	GO:0005576//GO:0005575	extracellular region//cellular_component	GO:0005102//GO:0005488//GO:0005515//GO:0003674//GO:0005125	receptor binding//binding//protein binding//molecular_function//cytokine activity
100860878	0.0602799	0.0213171	0.0172868	solute carrier family 14 (urea transporter), member 1 (Kidd blood group), transcript variant X2	GO:0031647//GO:0015840//GO:0010467//GO:0065007//GO:0044238//GO:0071702//GO:0071705//GO:0006810//GO:0043170//GO:0019755//GO:0051179//GO:0015979//GO:0006259//GO:0006139//GO:0071704//GO:0009987//GO:0060255//GO:0006725//GO:0050789//GO:0034645//GO:0044249//GO:0044237//GO:0008152//GO:0006270//GO:0008150//GO:0009058//GO:0042886//GO:0019222//GO:0055085//GO:0071918//GO:0010608//GO:0009059//GO:0046483//GO:…	regulation of protein stability//urea transport//gene expression//biological regulation//primary metabolic process//organic substance transport//nitrogen compound transport//transport//macromolecule metabolic process//one-carbon compound transport//localization//photosynthesis//DNA metabolic process//nucleobase-containing compound metabolic process//organic substance metabolic process//cellular p…	GO:0043234//GO:0044436//GO:0034357//GO:0044425//GO:0005622//GO:0009579//GO:0009523//GO:0005623//GO:0009521//GO:0016020//GO:0031224//GO:0005575//GO:0032991//GO:0044464//GO:0016021//GO:0044424	protein complex//thylakoid part//photosynthetic membrane//membrane part//intracellular//thylakoid//photosystem II//cell//photosystem//membrane//intrinsic to membrane//cellular_component//macromolecular complex//cell part//integral to membrane//intracellular part	GO:0097159//GO:0022891//GO:0003916//GO:0003824//GO:0015204//GO:0042887//GO:0022892//GO:0005215//GO:0042301//GO:0043167//GO:0016853//GO:0003676//GO:0043168//GO:0003674//GO:0005488//GO:0022857//GO:0003677	organic cyclic compound binding//substrate-specific transmembrane transporter activity//DNA topoisomerase activity//catalytic activity//urea transmembrane transporter activity//amide transmembrane transporter activity//substrate-specific transporter activity//transporter activity//phosphate ion binding//ion binding//isomerase activity//nucleic acid binding//anion binding//molecular_function//bind…
100860879	16.7713	26.5788	19.3339	argininosuccinate synthase 1	GO:0006529//GO:0009066//GO:0019222//GO:0018130//GO:0006082//GO:0006526//GO:0006996//GO:0008150//GO:0009058//GO:0006355//GO:0050896//GO:0043604//GO:0050794//GO:0046483//GO:0034654//GO:0044260//GO:0044271//GO:0009059//GO:0009064//GO:0034641//GO:0008033//GO:0030521//GO:0016053//GO:0006807//GO:0032774//GO:0009084//GO:0010468//GO:0090304//GO:0006525//GO:0065007//GO:0008652//GO:0010467//GO:0080090//GO:…	asparagine biosynthetic process//aspartate family amino acid metabolic process//regulation of metabolic process//heterocycle biosynthetic process//organic acid metabolic process//arginine biosynthetic process//organelle organization//biological_process//biosynthetic process//regulation of transcription, DNA-dependent//response to stimulus//amide biosynthetic process//regulation of cellular proces…	GO:0005623//GO:0005575//GO:0044464//GO:0043231//GO:0044424//GO:0043229//GO:0043227//GO:0043226//GO:0005737//GO:0005622//GO:0005634	cell//cellular_component//cell part//intracellular membrane-bounded organelle//intracellular part//intracellular organelle//membrane-bounded organelle//organelle//cytoplasm//intracellular//nucleus	GO:0004066//GO:0016884//GO:0004871//GO:0008289//GO:0016740//GO:0004872//GO:0043167//GO:0043168//GO:0003674//GO:0003676//GO:0016874//GO:0038023//GO:0003779//GO:0003677//GO:0008092//GO:0004879//GO:0005488//GO:0032549//GO:0001883//GO:0005515//GO:0003700//GO:0016879//GO:0001071//GO:0001882//GO:0003707//GO:0005524//GO:0097159//GO:0004055//GO:0000981//GO:0000166//GO:0032555//GO:0060089//GO:0003824//GO:…	asparagine synthase (glutamine-hydrolyzing) activity//carbon-nitrogen ligase activity, with glutamine as amido-N-donor//signal transducer activity//lipid binding//transferase activity//receptor activity//ion binding//anion binding//molecular_function//nucleic acid binding//ligase activity//signaling receptor activity//actin binding//DNA binding//cytoskeletal protein binding//ligand-dependent nucl…
100860880	0.0278542	0	0	ornithine carbamoyltransferase	GO:0044281//GO:0043436//GO:0006520//GO:0044238//GO:0019752//GO:0008152//GO:0044237//GO:0009987//GO:0071704//GO:0008150//GO:0006082//GO:0006807	small molecule metabolic process//oxoacid metabolic process//cellular amino acid metabolic process//primary metabolic process//carboxylic acid metabolic process//metabolic process//cellular metabolic process//cellular process//organic substance metabolic process//biological_process//organic acid metabolic process//nitrogen compound metabolic process	--	--	GO:0016741//GO:0031406//GO:0003824//GO:0003674//GO:0043168//GO:0016597//GO:0043167//GO:0016740//GO:0005488//GO:0016743	transferase activity, transferring one-carbon groups//carboxylic acid binding//catalytic activity//molecular_function//anion binding//amino acid binding//ion binding//transferase activity//binding//carboxyl- or carbamoyltransferase activity
100860881	170.17	173.991	195.53	succinate dehydrogenase complex, subunit D, integral membrane protein, transcript variant X2	GO:0051179//GO:0009987//GO:0040011//GO:0008150//GO:0006928//GO:0048870//GO:0001539//GO:0051674	localization//cellular process//locomotion//biological_process//cellular component movement//cell motility//ciliary or flagellar motility//localization of cell	GO:0031975//GO:0043227//GO:0043229//GO:0043228//GO:0044444//GO:0005737//GO:0044429//GO:0043226//GO:0044425//GO:0005740//GO:0005622//GO:0005739//GO:0044446//GO:0043232//GO:0031967//GO:0005623//GO:0009288//GO:0044422//GO:0016020//GO:0031224//GO:0005575//GO:0016021//GO:0044424//GO:0044464//GO:0043231	envelope//membrane-bounded organelle//intracellular organelle//non-membrane-bounded organelle//cytoplasmic part//cytoplasm//mitochondrial part//organelle//membrane part//mitochondrial envelope//intracellular//mitochondrion//intracellular organelle part//intracellular non-membrane-bounded organelle//organelle envelope//cell//bacterial-type flagellum//organelle part//membrane//intrinsic to membrane…	GO:0016818//GO:0016787//GO:0003774//GO:0017111//GO:0016817//GO:0003824//GO:0005198//GO:0003674//GO:0016462	hydrolase activity, acting on acid anhydrides, in phosphorus-containing anhydrides//hydrolase activity//motor activity//nucleoside-triphosphatase activity//hydrolase activity, acting on acid anhydrides//catalytic activity//structural molecule activity//molecular_function//pyrophosphatase activity
100860882	58.8979	58.4968	48.2298	protein disulfide isomerase family A, member 3	GO:0055114//GO:0065008//GO:0050794//GO:0008150//GO:0019725//GO:0008152//GO:0045454//GO:0050789//GO:0009987//GO:0042592//GO:0065007	oxidation-reduction process//regulation of biological quality//regulation of cellular process//biological_process//cellular homeostasis//metabolic process//cell redox homeostasis//regulation of biological process//cellular process//homeostatic process//biological regulation	--	--	GO:0003674//GO:0016491//GO:0003824//GO:0016209	molecular_function//oxidoreductase activity//catalytic activity//antioxidant activity
100860883	317.018	260.871	194	actin, beta	--	--	--	--	--	--
100860884	1.44862	1.39554	1.66172	interleukin 16, transcript variant X1	--	--	--	--	GO:0005515//GO:0005488//GO:0003674	protein binding//binding//molecular_function
100860885	19.4564	17.9657	16.2481	uncharacterized protein C12orf41 homolog, transcript variant X1	--	--	--	--	--	--
100860886	0.939147	1.49452	0.646378	tumor necrosis factor (ligand) superfamily, member 13, transcript variant X3	GO:0002376//GO:0006955//GO:0050896//GO:0008150	immune system process//immune response//response to stimulus//biological_process	GO:0005575//GO:0016020	cellular_component//membrane	GO:0005102//GO:0032813//GO:0005164//GO:0005126//GO:0005488//GO:0005515//GO:0003674	receptor binding//tumor necrosis factor receptor superfamily binding//tumor necrosis factor receptor binding//cytokine receptor binding//binding//protein binding//molecular_function
100860887	6.10469	8.80515	1.57364	myostatin	GO:0008150//GO:0040007	biological_process//growth	--	--	GO:0008083//GO:0005102//GO:0003674//GO:0005515//GO:0005488	growth factor activity//receptor binding//molecular_function//protein binding//binding
100860888	0.627253	0.570392	0.539642	secreted protein of Ly-6 domain 1, transcript variant X2	--	--	--	--	--	--
100860889	100.652	70.864	112.148	adipose triglyceride lipase	GO:0006629//GO:0044238//GO:0071704//GO:0008152//GO:0008150	lipid metabolic process//primary metabolic process//organic substance metabolic process//metabolic process//biological_process	--	--	--	--
100860890	0.0601937	0	0	3-hydroxy-3-methylglutaryl-CoA synthase 2 (mitochondrial), transcript variant X1	GO:0009261//GO:0009144//GO:0046128//GO:0009146//GO:0006631//GO:0006163//GO:0046677//GO:0006753//GO:0006200//GO:0009166//GO:0032787//GO:0090407//GO:0006807//GO:0009163//GO:0006754//GO:0044270//GO:0009116//GO:0006796//GO:0008299//GO:0016053//GO:0046129//GO:0034641//GO:0046700//GO:0009164//GO:0009636//GO:0009150//GO:0009165//GO:0009056//GO:0006164//GO:0044255//GO:0044271//GO:0072330//GO:0006793//GO:…	ribonucleotide catabolic process//purine nucleoside triphosphate metabolic process//purine ribonucleoside metabolic process//purine nucleoside triphosphate catabolic process//fatty acid metabolic process//purine nucleotide metabolic process//response to antibiotic//nucleoside phosphate metabolic process//ATP catabolic process//nucleotide catabolic process//monocarboxylic acid metabolic process//o…	GO:0032991//GO:0000275//GO:0044455//GO:0044424//GO:0045259//GO:0005743//GO:0044464//GO:0043231//GO:0045261//GO:0005753//GO:0005575//GO:0016020//GO:0044422//GO:0005623//GO:0031967//GO:0031966//GO:0005622//GO:0005739//GO:0044446//GO:0005737//GO:0044444//GO:0043234//GO:0043226//GO:0044429//GO:0044425//GO:0005740//GO:0031090//GO:0033178//GO:0031975//GO:0019866//GO:0043227//GO:0016469//GO:0043229	macromolecular complex//mitochondrial proton-transporting ATP synthase complex, catalytic core F(1)//mitochondrial membrane part//intracellular part//proton-transporting ATP synthase complex//mitochondrial inner membrane//cell part//intracellular membrane-bounded organelle//proton-transporting ATP synthase complex, catalytic core F(1)//mitochondrial proton-transporting ATP synthase complex//cellu…	GO:0001883//GO:0032549//GO:0016746//GO:0005488//GO:0016462//GO:0046912//GO:0003674//GO:0043168//GO:0043167//GO:0016740//GO:0004312//GO:0017076//GO:0035639//GO:0030554//GO:0032553//GO:0004421//GO:0016887//GO:0017111//GO:0032550//GO:0032559//GO:0016817//GO:0032555//GO:0003824//GO:0000166//GO:0004315//GO:0016818//GO:0097159//GO:0016787//GO:0016747//GO:0005524//GO:0001882	purine nucleoside binding//ribonucleoside binding//transferase activity, transferring acyl groups//binding//pyrophosphatase activity//transferase activity, transferring acyl groups, acyl groups converted into alkyl on transfer//molecular_function//anion binding//ion binding//transferase activity//fatty acid synthase activity//purine nucleotide binding//purine ribonucleoside triphosphate binding//…
100860892	15.5781	8.44441	13.6678	solute carrier family 2 (facilitated glucose transporter), member 3	GO:0051234//GO:0055085//GO:0008150//GO:0009987//GO:0051179//GO:0006810	establishment of localization//transmembrane transport//biological_process//cellular process//localization//transport	GO:0016021//GO:0044464//GO:0005575//GO:0031224//GO:0030313//GO:0019867//GO:0030312//GO:0016020//GO:0005623//GO:0044462//GO:0044425//GO:0071944//GO:0009279//GO:0031975	integral to membrane//cell part//cellular_component//intrinsic to membrane//cell envelope//outer membrane//external encapsulating structure//membrane//cell//external encapsulating structure part//membrane part//cell periphery//cell outer membrane//envelope	GO:0022857//GO:0003674//GO:0005215	transmembrane transporter activity//molecular_function//transporter activity
100860893	0.209704	0.278096	0.180414	NKP46 receptor	--	--	--	--	--	--
100860894	7.71794	8.04076	5.79204	prostaglandin I2 (prostacyclin) synthase	GO:0008150//GO:0055114//GO:0008152	biological_process//oxidation-reduction process//metabolic process	--	--	GO:0016491//GO:0043167//GO:0046914//GO:0003674//GO:0005488//GO:0020037//GO:0005506//GO:0046872//GO:0016705//GO:0097159//GO:0046906//GO:0003824//GO:0043169	oxidoreductase activity//ion binding//transition metal ion binding//molecular_function//binding//heme binding//iron ion binding//metal ion binding//oxidoreductase activity, acting on paired donors, with incorporation or reduction of molecular oxygen//organic cyclic compound binding//tetrapyrrole binding//catalytic activity//cation binding
100860896	0.559056	0.437026	0.708798	tumor necrosis factor receptor superfamily, member 11b	GO:0051716//GO:0007154//GO:0050789//GO:0007165//GO:0009987//GO:0023052//GO:0065007//GO:0008150//GO:0050896//GO:0050794	cellular response to stimulus//cell communication//regulation of biological process//signal transduction//cellular process//signaling//biological regulation//biological_process//response to stimulus//regulation of cellular process	--	--	GO:0005515//GO:0005488//GO:0003674	protein binding//binding//molecular_function
100860897	0	0.0624032	0.0506049	cysteine-rich secretory protein 2, transcript variant X2	--	--	--	--	--	--
100860898	0	0	0	cysteine-rich secretory protein 1	--	--	--	--	--	--
100860899	0	0	0	cysteine-rich secretory protein 3	--	--	--	--	--	--
100860900	0	0	0.155953	sperm lysozyme like protein 1	--	--	--	--	--	--
100860901	0.634215	0.614335	0.355847	lymphocyte enhancer-binding factor-1 isoform 2, transcript variant X2	GO:0034654//GO:0046483//GO:0044260//GO:0044271//GO:0010628//GO:0009059//GO:0030154//GO:0009891//GO:0019222//GO:0018130//GO:0008150//GO:0045895//GO:0006355//GO:0009058//GO:0050794//GO:0010468//GO:0048518//GO:0090304//GO:0007531//GO:0048522//GO:0034641//GO:0007530//GO:0000003//GO:0032774//GO:0006807//GO:0051173//GO:0032502//GO:0031323//GO:2000112//GO:0016070//GO:0051254//GO:0045165//GO:2001141//GO:…	nucleobase-containing compound biosynthetic process//heterocycle metabolic process//cellular macromolecule metabolic process//cellular nitrogen compound biosynthetic process//positive regulation of gene expression//macromolecule biosynthetic process//cell differentiation//positive regulation of biosynthetic process//regulation of metabolic process//heterocycle biosynthetic process//biological_pro…	GO:0005623//GO:0044464//GO:0043231//GO:0044424//GO:0005575//GO:0043229//GO:0043227//GO:0005622//GO:0005634//GO:0043226	cell//cell part//intracellular membrane-bounded organelle//intracellular part//cellular_component//intracellular organelle//membrane-bounded organelle//intracellular//nucleus//organelle	GO:0003674//GO:0003676//GO:0005186//GO:0005515//GO:0003677//GO:0005488//GO:0097159//GO:0000772//GO:0005102	molecular_function//nucleic acid binding//pheromone activity//protein binding//DNA binding//binding//organic cyclic compound binding//mating pheromone activity//receptor binding
100860902	10.6535	9.48998	10.6984	mechanistic target of rapamycin (serine%2Fthreonine kinase)	GO:0070727//GO:0009987//GO:0016192//GO:0046907//GO:0006818//GO:0015672//GO:0051179//GO:0009405//GO:0051641//GO:0071702//GO:0006812//GO:0006810//GO:0006886//GO:0015992//GO:0051649//GO:0033036//GO:0015988//GO:0008104//GO:0051234//GO:0015031//GO:0045184//GO:0034613//GO:0015991//GO:0008150//GO:0051704//GO:0034220//GO:0055085//GO:0006811	cellular macromolecule localization//cellular process//vesicle-mediated transport//intracellular transport//hydrogen transport//monovalent inorganic cation transport//localization//pathogenesis//cellular localization//organic substance transport//cation transport//transport//intracellular protein transport//proton transport//establishment of localization in cell//macromolecule localization//energ…	GO:0031090//GO:0044425//GO:0030288//GO:0043226//GO:0043234//GO:0044444//GO:0005737//GO:0044446//GO:0000221//GO:0005622//GO:0043229//GO:0016469//GO:0043227//GO:0031975//GO:0042597//GO:0005576//GO:0044437//GO:0033178//GO:0071944//GO:0005575//GO:0030117//GO:0030313//GO:0043231//GO:0048475//GO:0044464//GO:0044424//GO:0033180//GO:0005773//GO:0032991//GO:0005774//GO:0016471//GO:0005623//GO:0033176//GO:…	organelle membrane//membrane part//outer membrane-bounded periplasmic space//organelle//protein complex//cytoplasmic part//cytoplasm//intracellular organelle part//vacuolar proton-transporting V-type ATPase, V1 domain//intracellular//intracellular organelle//proton-transporting two-sector ATPase complex//membrane-bounded organelle//envelope//periplasmic space//extracellular region//vacuolar part/…	GO:0015405//GO:0003824//GO:0022890//GO:0016817//GO:0016773//GO:0022891//GO:0016887//GO:0017111//GO:0008324//GO:0016820//GO:0015075//GO:0022892//GO:0005215//GO:0015077//GO:0042625//GO:0008144//GO:0016787//GO:0016818//GO:0046961//GO:0043492//GO:0016247//GO:0016772//GO:0016462//GO:0019829//GO:0005488//GO:0022857//GO:0005515//GO:0042623//GO:0008200//GO:0015078//GO:0016248//GO:0015399//GO:0016740//GO:…	P-P-bond-hydrolysis-driven transmembrane transporter activity//catalytic activity//inorganic cation transmembrane transporter activity//hydrolase activity, acting on acid anhydrides//phosphotransferase activity, alcohol group as acceptor//substrate-specific transmembrane transporter activity//ATPase activity//nucleoside-triphosphatase activity//cation transmembrane transporter activity//hydrolase…
100860903	627.513	557.227	548.2	laminin receptor 1	GO:0044238//GO:0010467//GO:0043170//GO:0006412//GO:0071704//GO:0009987//GO:0034645//GO:0044267//GO:0008152//GO:0044237//GO:0019538//GO:0044249//GO:0009058//GO:0008150//GO:0009059//GO:0044260	primary metabolic process//gene expression//macromolecule metabolic process//translation//organic substance metabolic process//cellular process//cellular macromolecule biosynthetic process//cellular protein metabolic process//metabolic process//cellular metabolic process//protein metabolic process//cellular biosynthetic process//biosynthetic process//biological_process//macromolecule biosynthetic…	GO:0043229//GO:0043228//GO:0044444//GO:0005737//GO:0030529//GO:0043226//GO:0005622//GO:0005840//GO:0043232//GO:0005623//GO:0005575//GO:0032991//GO:0044424//GO:0044464	intracellular organelle//non-membrane-bounded organelle//cytoplasmic part//cytoplasm//ribonucleoprotein complex//organelle//intracellular//ribosome//intracellular non-membrane-bounded organelle//cell//cellular_component//macromolecular complex//intracellular part//cell part	GO:0003735//GO:0005198//GO:0003674	structural constituent of ribosome//structural molecule activity//molecular_function
100860904	23.9099	21.1668	26.2117	v-akt murine thymoma viral oncogene homolog 1	GO:0043170//GO:0016310//GO:0044238//GO:0006468//GO:0019538//GO:0044237//GO:0008152//GO:0044267//GO:0009987//GO:0043412//GO:0071704//GO:0006793//GO:0044260//GO:0008150//GO:0006464//GO:0006796	macromolecule metabolic process//phosphorylation//primary metabolic process//protein phosphorylation//protein metabolic process//cellular metabolic process//metabolic process//cellular protein metabolic process//cellular process//macromolecule modification//organic substance metabolic process//phosphorus metabolic process//cellular macromolecule metabolic process//biological_process//protein modi…	--	--	GO:0005524//GO:0097159//GO:0000166//GO:0001882//GO:0032553//GO:0035639//GO:0030554//GO:0017076//GO:0032555//GO:0003824//GO:0016773//GO:0032550//GO:0032559//GO:0004674//GO:0043167//GO:0043168//GO:0003674//GO:0004672//GO:0016301//GO:0016740//GO:0001883//GO:0016772//GO:0005488//GO:0032549	ATP binding//organic cyclic compound binding//nucleotide binding//nucleoside binding//ribonucleotide binding//purine ribonucleoside triphosphate binding//adenyl nucleotide binding//purine nucleotide binding//purine ribonucleotide binding//catalytic activity//phosphotransferase activity, alcohol group as acceptor//purine ribonucleoside binding//adenyl ribonucleotide binding//protein serine/threoni…
100860905	2.09872	1.10306	0.861378	prostaglandin-endoperoxide synthase 2 (prostaglandin G%2FH synthase and cyclooxygenase)	GO:0008150//GO:0050896//GO:0055114//GO:0006979//GO:0008152//GO:0006950	biological_process//response to stimulus//oxidation-reduction process//response to oxidative stress//metabolic process//response to stress	--	--	GO:0043167//GO:0003674//GO:0016684//GO:0016491//GO:0046872//GO:0005515//GO:0020037//GO:0005488//GO:0046906//GO:0097159//GO:0016209//GO:0004601//GO:0003824//GO:0043169	ion binding//molecular_function//oxidoreductase activity, acting on peroxide as acceptor//oxidoreductase activity//metal ion binding//protein binding//heme binding//binding//tetrapyrrole binding//organic cyclic compound binding//antioxidant activity//peroxidase activity//catalytic activity//cation binding
100860906	22.0618	22.5851	24.5484	nuclear receptor subfamily 1, group H, member 3, transcript variant X2	GO:0006725//GO:0050789//GO:0007165//GO:0034645//GO:0051716//GO:0043401//GO:0051252//GO:0007154//GO:0044249//GO:0019219//GO:0071383//GO:0044237//GO:0010556//GO:0008152//GO:0006351//GO:0071396//GO:0006139//GO:0009889//GO:0023052//GO:0009987//GO:0071704//GO:0060255//GO:2001141//GO:0009725//GO:0043170//GO:0051171//GO:0014070//GO:0031323//GO:0016070//GO:2000112//GO:0042221//GO:0019438//GO:0065007//GO:…	cellular aromatic compound metabolic process//regulation of biological process//signal transduction//cellular macromolecule biosynthetic process//cellular response to stimulus//steroid hormone mediated signaling pathway//regulation of RNA metabolic process//cell communication//cellular biosynthetic process//regulation of nucleobase-containing compound metabolic process//cellular response to stero…	GO:0005622//GO:0005634//GO:0043226//GO:0043229//GO:0043227//GO:0044464//GO:0043231//GO:0044424//GO:0005575//GO:0005623	intracellular//nucleus//organelle//intracellular organelle//membrane-bounded organelle//cell part//intracellular membrane-bounded organelle//intracellular part//cellular_component//cell	GO:0060089//GO:0043169//GO:0003707//GO:0097159//GO:0001071//GO:0046872//GO:0003700//GO:0005488//GO:0003677//GO:0038023//GO:0046914//GO:0043167//GO:0003676//GO:0003674//GO:0004871//GO:0043565//GO:0004872//GO:0008270	molecular transducer activity//cation binding//steroid hormone receptor activity//organic cyclic compound binding//nucleic acid binding transcription factor activity//metal ion binding//sequence-specific DNA binding transcription factor activity//binding//DNA binding//signaling receptor activity//transition metal ion binding//ion binding//nucleic acid binding//molecular_function//signal transduce…
100860907	1.59003	0.45416	0.789201	parathyroid hormone-like protein, transcript variant X2	--	--	GO:0005576//GO:0005575	extracellular region//cellular_component	GO:0005179//GO:0005102//GO:0003674//GO:0005515//GO:0005488	hormone activity//receptor binding//molecular_function//protein binding//binding
100860908	23.2345	16.8975	39.31	sterol regulatory element binding transcription factor 1	GO:0000917//GO:0051301//GO:0032505//GO:0000003//GO:0043093//GO:0000910//GO:0022402//GO:0019954//GO:0008150//GO:0022607//GO:0007049//GO:0032506//GO:0044085//GO:0009987//GO:0016043//GO:0071840	barrier septum formation//cell division//reproduction of a single-celled organism//reproduction//cytokinesis by binary fission//cytokinesis//cell cycle process//asexual reproduction//biological_process//cellular component assembly//cell cycle//cytokinetic process//cellular component biogenesis//cellular process//cellular component organization//cellular component organization or biogenesis	GO:0044424//GO:0044464//GO:0005575//GO:0005623//GO:0005622//GO:0005737	intracellular part//cell part//cellular_component//cell//intracellular//cytoplasm	GO:0005515//GO:0005488//GO:0003674//GO:0046983	protein binding//binding//molecular_function//protein dimerization activity
100860909	0.514219	0.417177	0.273245	toll-like receptor 8, transcript variant X2	GO:0008150//GO:0050794//GO:0050896//GO:0065007//GO:0050789//GO:0007165//GO:0007154//GO:0051716//GO:0023052//GO:0009987	biological_process//regulation of cellular process//response to stimulus//biological regulation//regulation of biological process//signal transduction//cell communication//cellular response to stimulus//signaling//cellular process	--	--	GO:0003674//GO:0005515//GO:0005488	molecular_function//protein binding//binding
100860910	0	0	0	interleukin 22	--	--	--	--	--	--
100860911	19.0145	16.9385	15.9907	Sp1 transcription factor, transcript variant X2	--	--	--	--	GO:0043167//GO:0003674//GO:0046872//GO:0005488//GO:0043169	ion binding//molecular_function//metal ion binding//binding//cation binding
100860912	4.80333	3.9497	4.23292	lysophosphatidic acid acyltransferase	GO:0008150//GO:0044260//GO:0046483//GO:0034641//GO:0006807//GO:0090304//GO:0044238//GO:0010467//GO:0016070//GO:0006396//GO:0043170//GO:0071704//GO:0009987//GO:0006139//GO:0008152//GO:0044237//GO:0006725	biological_process//cellular macromolecule metabolic process//heterocycle metabolic process//cellular nitrogen compound metabolic process//nitrogen compound metabolic process//nucleic acid metabolic process//primary metabolic process//gene expression//RNA metabolic process//RNA processing//macromolecule metabolic process//organic substance metabolic process//cellular process//nucleobase-containin…	--	--	GO:0004526//GO:0016740//GO:0003674//GO:0016891//GO:0016788//GO:0004518//GO:0016893//GO:0004519//GO:0016746//GO:0004521//GO:0016787//GO:0004540//GO:0003824//GO:0004549	ribonuclease P activity//transferase activity//molecular_function//endoribonuclease activity, producing 5'-phosphomonoesters//hydrolase activity, acting on ester bonds//nuclease activity//endonuclease activity, active with either ribo- or deoxyribonucleic acids and producing 5'-phosphomonoesters//endonuclease activity//transferase activity, transferring acyl groups//endoribonuclease activity//hyd…
100860913	0.142496	0	0	insulin-like growth factor binding protein 1	--	--	--	--	--	--
100860914	9.36747	5.09021	4.37352	follistatin, transcript variant X2	--	--	--	--	GO:0005488//GO:0005515//GO:0003674	binding//protein binding//molecular_function
100860915	0	0	0	agouti signaling protein	GO:0008150//GO:0050794//GO:0050896//GO:0032870//GO:0070887//GO:0071495//GO:0009719//GO:0009755//GO:0010033//GO:0071310//GO:0042221//GO:0065007//GO:0009725//GO:0009987//GO:0023052//GO:0050789//GO:0007165//GO:0007154//GO:0051716	biological_process//regulation of cellular process//response to stimulus//cellular response to hormone stimulus//cellular response to chemical stimulus//cellular response to endogenous stimulus//response to endogenous stimulus//hormone-mediated signaling pathway//response to organic substance//cellular response to organic substance//response to chemical stimulus//biological regulation//response t…	GO:0005575//GO:0005576	cellular_component//extracellular region	--	--
100860916	20.0352	31.0997	47.8655	angiopoietin-like 4	GO:0009987//GO:0008150//GO:0007049	cellular process//biological_process//cell cycle	--	--	--	--
100860917	0.113723	0.12065	0.146759	angiopoietin-like 6	--	--	--	--	--	--
100860918	8.67425	7.17801	10.8955	ARP2 actin-related protein 2 homolog (yeast), transcript variant X1	GO:0044238//GO:0016310//GO:0043170//GO:0071704//GO:0043412//GO:0009987//GO:0044267//GO:0006468//GO:0008152//GO:0044237//GO:0019538//GO:0006464//GO:0008150//GO:0006793//GO:0044260//GO:0006796	primary metabolic process//phosphorylation//macromolecule metabolic process//organic substance metabolic process//macromolecule modification//cellular process//cellular protein metabolic process//protein phosphorylation//metabolic process//cellular metabolic process//protein metabolic process//protein modification process//biological_process//phosphorus metabolic process//cellular macromolecule m…	GO:0016020//GO:0005575	membrane//cellular_component	GO:0001882//GO:0000166//GO:0004675//GO:0005524//GO:0097159//GO:0019199//GO:0032559//GO:0032550//GO:0003824//GO:0032555//GO:0060089//GO:0016773//GO:0030554//GO:0004888//GO:0035639//GO:0017076//GO:0005024//GO:0032553//GO:0016301//GO:0004871//GO:0016740//GO:0004872//GO:0004672//GO:0038023//GO:0043167//GO:0004674//GO:0043168//GO:0003674//GO:0005488//GO:0032549//GO:0016772//GO:0001883	nucleoside binding//nucleotide binding//transmembrane receptor protein serine/threonine kinase activity//ATP binding//organic cyclic compound binding//transmembrane receptor protein kinase activity//adenyl ribonucleotide binding//purine ribonucleoside binding//catalytic activity//purine ribonucleotide binding//molecular transducer activity//phosphotransferase activity, alcohol group as acceptor//…
100860919	22.3795	23.2167	15.222	v-ets erythroblastosis virus E26 oncogene homolog 1 (avian), transcript variant X1	GO:0018130//GO:0019222//GO:0008150//GO:0006996//GO:0050794//GO:0009058//GO:0006355//GO:0046483//GO:0034654//GO:0044271//GO:0044260//GO:0009059//GO:0034641//GO:0006807//GO:0032774//GO:0010468//GO:0090304//GO:0010467//GO:0065007//GO:0031326//GO:0080090//GO:0044238//GO:0019438//GO:0000226//GO:0031323//GO:0071840//GO:0007017//GO:2000112//GO:0016070//GO:2001141//GO:0016043//GO:0043170//GO:0051171//GO:…	heterocycle biosynthetic process//regulation of metabolic process//biological_process//organelle organization//regulation of cellular process//biosynthetic process//regulation of transcription, DNA-dependent//heterocycle metabolic process//nucleobase-containing compound biosynthetic process//cellular nitrogen compound biosynthetic process//cellular macromolecule metabolic process//macromolecule b…	GO:0000922//GO:0005623//GO:0043232//GO:0044422//GO:0005575//GO:0043231//GO:0044464//GO:0005856//GO:0044424//GO:0005819//GO:0032991//GO:0043229//GO:0015630//GO:0043227//GO:0005815//GO:0044430//GO:0043228//GO:0043226//GO:0043234//GO:0044446//GO:0005634//GO:0005622	spindle pole//cell//intracellular non-membrane-bounded organelle//organelle part//cellular_component//intracellular membrane-bounded organelle//cell part//cytoskeleton//intracellular part//spindle//macromolecular complex//intracellular organelle//microtubule cytoskeleton//membrane-bounded organelle//microtubule organizing center//cytoskeletal part//non-membrane-bounded organelle//organelle//prote…	GO:0043565//GO:0003674//GO:0003676//GO:0003677//GO:0005488//GO:0003700//GO:0001071//GO:0097159	sequence-specific DNA binding//molecular_function//nucleic acid binding//DNA binding//binding//sequence-specific DNA binding transcription factor activity//nucleic acid binding transcription factor activity//organic cyclic compound binding
100860921	0	0	0.125374	solute carrier family 39 (zinc transporter), member 2, transcript variant X1	GO:0009987//GO:0051179//GO:0006812//GO:0006810//GO:0051234//GO:0030001//GO:0008150//GO:0055085//GO:0006811	cellular process//localization//cation transport//transport//establishment of localization//metal ion transport//biological_process//transmembrane transport//ion transport	GO:0005575//GO:0016020	cellular_component//membrane	GO:0022891//GO:0008324//GO:0015075//GO:0022892//GO:0005215//GO:0022857//GO:0046873//GO:0003674	substrate-specific transmembrane transporter activity//cation transmembrane transporter activity//ion transmembrane transporter activity//substrate-specific transporter activity//transporter activity//transmembrane transporter activity//metal ion transmembrane transporter activity//molecular_function
100860922	366.338	307.2	320.586	thymosin beta 4	GO:0006996//GO:0008150//GO:0016043//GO:0071840//GO:0009987//GO:0007010	organelle organization//biological_process//cellular component organization//cellular component organization or biogenesis//cellular process//cytoskeleton organization	GO:0005623//GO:0005575//GO:0044424//GO:0044464//GO:0005737//GO:0005622	cell//cellular_component//intracellular part//cell part//cytoplasm//intracellular	GO:0003779//GO:0003674//GO:0005488//GO:0008092//GO:0005515	actin binding//molecular_function//binding//cytoskeletal protein binding//protein binding
100860924	17.919	13.1209	12.212	protein tissue inhibitor of metalloproteinase 1	--	--	--	--	GO:0030414//GO:0030234//GO:0048551//GO:0010576//GO:0004866//GO:0008191//GO:0004857//GO:0003674//GO:0061135//GO:0061134	peptidase inhibitor activity//enzyme regulator activity//metalloenzyme inhibitor activity//metalloenzyme regulator activity//endopeptidase inhibitor activity//metalloendopeptidase inhibitor activity//enzyme inhibitor activity//molecular_function//endopeptidase regulator activity//peptidase regulator activity
100860925	41.4923	52.4566	29.1194	collagen type XV alpha1	GO:0008150//GO:0022610//GO:0007155//GO:0009987	biological_process//biological adhesion//cell adhesion//cellular process	GO:0005575//GO:0031012	cellular_component//extracellular matrix	GO:0003674//GO:0005198	molecular_function//structural molecule activity
100860926	10.2485	8.48485	8.38462	ARP1 actin-related protein 1 homolog A, centractin alpha (yeast), transcript variant X3	GO:0006796//GO:0044260//GO:0006793//GO:0006464//GO:0008150//GO:0044267//GO:0044237//GO:0008152//GO:0019538//GO:0006468//GO:0071704//GO:0043412//GO:0009987//GO:0016310//GO:0043170//GO:0044238	phosphate-containing compound metabolic process//cellular macromolecule metabolic process//phosphorus metabolic process//protein modification process//biological_process//cellular protein metabolic process//cellular metabolic process//metabolic process//protein metabolic process//protein phosphorylation//organic substance metabolic process//macromolecule modification//cellular process//phosphoryl…	GO:0005575//GO:0016020	cellular_component//membrane	GO:0001883//GO:0032549//GO:0005488//GO:0016772//GO:0038023//GO:0003674//GO:0043168//GO:0043167//GO:0004674//GO:0004872//GO:0016740//GO:0016301//GO:0004871//GO:0004672//GO:0017076//GO:0004888//GO:0030554//GO:0035639//GO:0005024//GO:0032553//GO:0032559//GO:0019199//GO:0032550//GO:0016773//GO:0003824//GO:0060089//GO:0032555//GO:0000166//GO:0004675//GO:0097159//GO:0005524//GO:0001882	purine nucleoside binding//ribonucleoside binding//binding//transferase activity, transferring phosphorus-containing groups//signaling receptor activity//molecular_function//anion binding//ion binding//protein serine/threonine kinase activity//receptor activity//transferase activity//kinase activity//signal transducer activity//protein kinase activity//purine nucleotide binding//transmembrane sig…
100860927	14.8783	12.6923	13.9227	UDP-Gal:betaGlcNAc beta 1,4- galactosyltransferase, polypeptide 1	GO:0090304//GO:0006807//GO:0034641//GO:0046483//GO:0006397//GO:0044260//GO:0008150//GO:0006725//GO:0008152//GO:0044237//GO:0016071//GO:0006139//GO:0009987//GO:0071704//GO:0043170//GO:0006396//GO:0016070//GO:0010467//GO:0044238	nucleic acid metabolic process//nitrogen compound metabolic process//cellular nitrogen compound metabolic process//heterocycle metabolic process//mRNA processing//cellular macromolecule metabolic process//biological_process//cellular aromatic compound metabolic process//metabolic process//cellular metabolic process//mRNA metabolic process//nucleobase-containing compound metabolic process//cellula…	GO:0044464//GO:0043231//GO:0044424//GO:0005575//GO:0005623//GO:0005622//GO:0005634//GO:0005737//GO:0043226//GO:0043229//GO:0043227	cell part//intracellular membrane-bounded organelle//intracellular part//cellular_component//cell//intracellular//nucleus//cytoplasm//organelle//intracellular organelle//membrane-bounded organelle	GO:0005488//GO:0003677//GO:0003676//GO:0003674//GO:0097159//GO:0003723	binding//DNA binding//nucleic acid binding//molecular_function//organic cyclic compound binding//RNA binding
100860930	0	0	0	high-glycine tyrosine keratin type II.6	--	--	GO:0005575//GO:0005576//GO:0005578//GO:0031012//GO:0044421	cellular_component//extracellular region//proteinaceous extracellular matrix//extracellular matrix//extracellular region part	GO:0003674//GO:0005198	molecular_function//structural molecule activity
100860932	1.59773	1.29358	1.24796	toll-like receptor 6, transcript variant X2	GO:0008150//GO:0050896//GO:0050794//GO:0065007//GO:0051716//GO:0007154//GO:0050789//GO:0007165//GO:0009987//GO:0023052	biological_process//response to stimulus//regulation of cellular process//biological regulation//cellular response to stimulus//cell communication//regulation of biological process//signal transduction//cellular process//signaling	--	--	GO:0003674//GO:0005515//GO:0005488	molecular_function//protein binding//binding
100860935	55.8695	53.0332	47.0459	nucleobindin 1	--	--	--	--	GO:0043167//GO:0003674//GO:0005488//GO:0046872//GO:0043169//GO:0005509	ion binding//molecular_function//binding//metal ion binding//cation binding//calcium ion binding
100860936	3.59005	3.74728	6.12741	ribonuclease H2, subunit A	--	--	--	--	--	--
100860937	14.7432	13.8935	14.1011	CXXC finger protein 5	--	--	--	--	GO:0097159//GO:0043169//GO:0043167//GO:0046914//GO:0003674//GO:0003676//GO:0008270//GO:0046872//GO:0003677//GO:0005488	organic cyclic compound binding//cation binding//ion binding//transition metal ion binding//molecular_function//nucleic acid binding//zinc ion binding//metal ion binding//DNA binding//binding
100860938	221.267	378.524	192.129	collagen type III alpha 1	--	--	GO:0005581//GO:0005575//GO:0005578//GO:0044420//GO:0005576//GO:0044421//GO:0031012	collagen//cellular_component//proteinaceous extracellular matrix//extracellular matrix part//extracellular region//extracellular region part//extracellular matrix	GO:0003674//GO:0005488//GO:0005515//GO:0005198//GO:0005201	molecular_function//binding//protein binding//structural molecule activity//extracellular matrix structural constituent
100860939	1.80741	1.78053	0.740458	protein kinase (cAMP-dependent, catalytic) inhibitor beta, transcript variant X4	GO:0060255//GO:0009987//GO:0031399//GO:0043412//GO:0010563//GO:0071704//GO:0006139//GO:0009889//GO:0043086//GO:0006476//GO:0006342//GO:0019538//GO:0019219//GO:0006351//GO:0008152//GO:0044237//GO:0010556//GO:0051252//GO:0044249//GO:2000113//GO:0006468//GO:0051248//GO:0044092//GO:0040029//GO:0034645//GO:0045934//GO:0048519//GO:0050789//GO:0044267//GO:0006725//GO:0044238//GO:0080090//GO:0031326//GO:…	regulation of macromolecule metabolic process//cellular process//regulation of protein modification process//macromolecule modification//negative regulation of phosphorus metabolic process//organic substance metabolic process//nucleobase-containing compound metabolic process//regulation of biosynthetic process//negative regulation of catalytic activity//protein deacetylation//chromatin silencing/…	--	--	GO:0016811//GO:0043169//GO:0003824//GO:0019213//GO:0019210//GO:0030234//GO:0050662//GO:0019887//GO:0033558//GO:0097159//GO:0016787//GO:0000166//GO:0034979//GO:0004860//GO:0051287//GO:0005488//GO:0048037//GO:0004862//GO:0030291//GO:0046872//GO:0008270//GO:0019207//GO:0003674//GO:0046914//GO:0043167//GO:0016810//GO:0004407//GO:0017136//GO:0004857	hydrolase activity, acting on carbon-nitrogen (but not peptide) bonds, in linear amides//cation binding//catalytic activity//deacetylase activity//kinase inhibitor activity//enzyme regulator activity//coenzyme binding//protein kinase regulator activity//protein deacetylase activity//organic cyclic compound binding//hydrolase activity//nucleotide binding//NAD-dependent protein deacetylase activity…
100860940	152.382	220.614	142.932	collagen type I alpha 2	--	--	GO:0044421//GO:0031012//GO:0005578//GO:0005576//GO:0044420//GO:0005575//GO:0005581	extracellular region part//extracellular matrix//proteinaceous extracellular matrix//extracellular region//extracellular matrix part//cellular_component//collagen	GO:0005201//GO:0005198//GO:0003674	extracellular matrix structural constituent//structural molecule activity//molecular_function
100860942	0	0	0	lysozyme-like 4	--	--	--	--	--	--
100860943	13.4831	15.0226	14.9779	tuberous sclerosis 2	GO:0006725//GO:0050789//GO:0009119//GO:0009259//GO:0007165//GO:0031329//GO:0072523//GO:0007154//GO:0044249//GO:0051716//GO:0006152//GO:0044237//GO:0008152//GO:0046130//GO:0035556//GO:0019219//GO:0009117//GO:0006139//GO:0007264//GO:0071704//GO:0023052//GO:0009987//GO:0051056//GO:0010646//GO:0009154//GO:0009205//GO:0051171//GO:0009143//GO:0031323//GO:0019220//GO:0042278//GO:0033124//GO:0048583//GO:…	cellular aromatic compound metabolic process//regulation of biological process//ribonucleoside metabolic process//ribonucleotide metabolic process//signal transduction//regulation of cellular catabolic process//purine-containing compound catabolic process//cell communication//cellular biosynthetic process//cellular response to stimulus//purine nucleoside catabolic process//cellular metabolic proc…	GO:0005739//GO:0005622//GO:0000781//GO:0044446//GO:0044444//GO:0005737//GO:0043226//GO:0044427//GO:0043228//GO:0043229//GO:0043227//GO:0043231//GO:0044464//GO:0044424//GO:0005575//GO:0005694//GO:0044422//GO:0043232//GO:0005623	mitochondrion//intracellular//chromosome, telomeric region//intracellular organelle part//cytoplasmic part//cytoplasm//organelle//chromosomal part//non-membrane-bounded organelle//intracellular organelle//membrane-bounded organelle//intracellular membrane-bounded organelle//cell part//intracellular part//cellular_component//chromosome//organelle part//intracellular non-membrane-bounded organelle/…	GO:0004852//GO:0050136//GO:0016829//GO:0016651//GO:0016835//GO:0003824//GO:0097159//GO:0005096//GO:0042162//GO:0030234//GO:0003954//GO:0008137//GO:0005488//GO:0016655//GO:0003677//GO:0008047//GO:0060589//GO:0016836//GO:0003676//GO:0003674//GO:0043565//GO:0016491//GO:0030695	uroporphyrinogen-III synthase activity//NADH dehydrogenase (quinone) activity//lyase activity//oxidoreductase activity, acting on NADH or NADPH//carbon-oxygen lyase activity//catalytic activity//organic cyclic compound binding//GTPase activator activity//telomeric DNA binding//enzyme regulator activity//NADH dehydrogenase activity//NADH dehydrogenase (ubiquinone) activity//binding//oxidoreductase…
100860944	416.378	369.553	341.467	decorin, transcript variant X1	--	--	--	--	GO:0005515//GO:0005488//GO:0003674	protein binding//binding//molecular_function
100860945	42.7736	33.2778	27.049	epoxide hydrolase 1, microsomal (xenobiotic), transcript variant X2	--	--	--	--	--	--
100860946	329.586	370.175	335.653	ornithine decarboxylase antizyme 1	--	--	--	--	GO:0042979//GO:0016829//GO:0043169//GO:0003824//GO:0016835//GO:0008073//GO:0030234//GO:0046872//GO:0005488//GO:0016836//GO:0004857//GO:0003674//GO:0043167//GO:0046914//GO:0004089//GO:0008270	ornithine decarboxylase regulator activity//lyase activity//cation binding//catalytic activity//carbon-oxygen lyase activity//ornithine decarboxylase inhibitor activity//enzyme regulator activity//metal ion binding//binding//hydro-lyase activity//enzyme inhibitor activity//molecular_function//ion binding//transition metal ion binding//carbonate dehydratase activity//zinc ion binding
100860948	4.58822	4.22401	4.59982	solute carrier family 39 (zinc transporter), member 3	GO:0008152//GO:0044237//GO:0019538//GO:0044249//GO:0034645//GO:0044267//GO:0071704//GO:0009987//GO:0006412//GO:0051179//GO:0006810//GO:0043170//GO:0006812//GO:0044238//GO:0010467//GO:0051234//GO:0030001//GO:0006413//GO:0044260//GO:0009059//GO:0055085//GO:0006811//GO:0009058//GO:0008150	metabolic process//cellular metabolic process//protein metabolic process//cellular biosynthetic process//cellular macromolecule biosynthetic process//cellular protein metabolic process//organic substance metabolic process//cellular process//translation//localization//transport//macromolecule metabolic process//cation transport//primary metabolic process//gene expression//establishment of localiza…	GO:0005575//GO:0016020	cellular_component//membrane	GO:0015075//GO:0008324//GO:0022892//GO:0005215//GO:0008135//GO:0022891//GO:0003723//GO:0097159//GO:0003743//GO:0022857//GO:0005488//GO:0003674//GO:0003676//GO:0046873	ion transmembrane transporter activity//cation transmembrane transporter activity//substrate-specific transporter activity//transporter activity//translation factor activity, nucleic acid binding//substrate-specific transmembrane transporter activity//RNA binding//organic cyclic compound binding//translation initiation factor activity//transmembrane transporter activity//binding//molecular_functi…
100860949	9.65818	11.9231	12.2372	solute carrier family 39 (zinc transporter), member 13	GO:0055085//GO:0006811//GO:0008150//GO:0051234//GO:0030001//GO:0051179//GO:0006810//GO:0006812//GO:0009987	transmembrane transport//ion transport//biological_process//establishment of localization//metal ion transport//localization//transport//cation transport//cellular process	GO:0016020//GO:0005575	membrane//cellular_component	GO:0003674//GO:0046873//GO:0022857//GO:0015075//GO:0008324//GO:0022892//GO:0005215//GO:0022891	molecular_function//metal ion transmembrane transporter activity//transmembrane transporter activity//ion transmembrane transporter activity//cation transmembrane transporter activity//substrate-specific transporter activity//transporter activity//substrate-specific transmembrane transporter activity
100860950	34.6442	46.8432	19.0493	insulin-like growth factor-binding protein 5	--	--	--	--	--	--
100860951	51.5501	34.0081	51.4374	heme oxygenase (decycling) 1	GO:0009987//GO:0033015//GO:0071704//GO:0051187//GO:0008152//GO:0044237//GO:0006725//GO:0051186//GO:0006778//GO:0006788//GO:0034641//GO:0046700//GO:0042168//GO:0044270//GO:0006807//GO:0055114//GO:0042440//GO:0019439//GO:0008150//GO:0006787//GO:0044248//GO:0046483//GO:0033013//GO:0009056	cellular process//tetrapyrrole catabolic process//organic substance metabolic process//cofactor catabolic process//metabolic process//cellular metabolic process//cellular aromatic compound metabolic process//cofactor metabolic process//porphyrin-containing compound metabolic process//heme oxidation//cellular nitrogen compound metabolic process//heterocycle catabolic process//heme metabolic proces…	--	--	GO:0003824//GO:0004392//GO:0016705//GO:0016491//GO:0003674	catalytic activity//heme oxygenase (decyclizing) activity//oxidoreductase activity, acting on paired donors, with incorporation or reduction of molecular oxygen//oxidoreductase activity//molecular_function
100860953	68.5786	70.7988	73.8106	FK506 binding protein 8, 38kDa	GO:0044267//GO:0007154//GO:0051716//GO:0006457//GO:0044237//GO:0008152//GO:0019538//GO:0009991//GO:0031667//GO:0071704//GO:0009987//GO:0006950//GO:0033554//GO:0043170//GO:0071496//GO:0009267//GO:0044238//GO:0031668//GO:0009605//GO:0042594//GO:0044260//GO:0031669//GO:0008150//GO:0050896	cellular protein metabolic process//cell communication//cellular response to stimulus//protein folding//cellular metabolic process//metabolic process//protein metabolic process//response to extracellular stimulus//response to nutrient levels//organic substance metabolic process//cellular process//response to stress//cellular response to stress//macromolecule metabolic process//cellular response t…	GO:0005575//GO:0016020	cellular_component//membrane	GO:0005515//GO:0005488//GO:0003674	protein binding//binding//molecular_function
100860954	4818.21	3703.16	4023.15	troponin C type 1 (slow)	GO:0050794//GO:0050896//GO:0008150//GO:0044260//GO:0046483//GO:0005975//GO:0006807//GO:0044262//GO:0008033//GO:0006388//GO:0006066//GO:0034641//GO:0090304//GO:0006071//GO:0019400//GO:0034470//GO:0044238//GO:0008380//GO:0010467//GO:0065007//GO:0006396//GO:0043170//GO:0034660//GO:0044281//GO:0016070//GO:0006139//GO:0006399//GO:0071704//GO:0009987//GO:0023052//GO:0000394//GO:0007165//GO:0050789//GO:…	regulation of cellular process//response to stimulus//biological_process//cellular macromolecule metabolic process//heterocycle metabolic process//carbohydrate metabolic process//nitrogen compound metabolic process//cellular carbohydrate metabolic process//tRNA processing//tRNA splicing, via endonucleolytic cleavage and ligation//alcohol metabolic process//cellular nitrogen compound metabolic pro…	GO:0005575//GO:0005578//GO:0005576//GO:0031012//GO:0044421	cellular_component//proteinaceous extracellular matrix//extracellular region//extracellular matrix//extracellular region part	GO:0016740//GO:0004371//GO:0016301//GO:0003674//GO:0043167//GO:0005488//GO:0016772//GO:0046872//GO:0016741//GO:0008168//GO:0016773//GO:0043169//GO:0003824//GO:0005509	transferase activity//glycerone kinase activity//kinase activity//molecular_function//ion binding//binding//transferase activity, transferring phosphorus-containing groups//metal ion binding//transferase activity, transferring one-carbon groups//methyltransferase activity//phosphotransferase activity, alcohol group as acceptor//cation binding//catalytic activity//calcium ion binding
100860955	2.53035	2.19473	2.07396	toll-like receptor 4	GO:0007154//GO:0051716//GO:0007165//GO:0050789//GO:0023052//GO:0009987//GO:0065007//GO:0050794//GO:0050896//GO:0008150	cell communication//cellular response to stimulus//signal transduction//regulation of biological process//signaling//cellular process//biological regulation//regulation of cellular process//response to stimulus//biological_process	--	--	GO:0005515//GO:0005488//GO:0003674	protein binding//binding//molecular_function
100860956	0	0	0	Nanog homeobox	GO:0008150//GO:0006355//GO:0009058//GO:0050794//GO:0019222//GO:0018130//GO:0009059//GO:0034654//GO:0046483//GO:0044260//GO:0044271//GO:0032774//GO:0006807//GO:0034641//GO:0010468//GO:0090304//GO:0019438//GO:0065007//GO:0010467//GO:0044238//GO:0080090//GO:0031326//GO:2001141//GO:0043170//GO:0051171//GO:0031323//GO:2000112//GO:0016070//GO:0006139//GO:0009889//GO:0009987//GO:0071704//GO:0060255//GO:…	biological_process//regulation of transcription, DNA-dependent//biosynthetic process//regulation of cellular process//regulation of metabolic process//heterocycle biosynthetic process//macromolecule biosynthetic process//nucleobase-containing compound biosynthetic process//heterocycle metabolic process//cellular macromolecule metabolic process//cellular nitrogen compound biosynthetic process//RNA…	--	--	GO:0043565//GO:0003674//GO:0003676//GO:0005488//GO:0003677//GO:0003700//GO:0001071//GO:0097159	sequence-specific DNA binding//molecular_function//nucleic acid binding//binding//DNA binding//sequence-specific DNA binding transcription factor activity//nucleic acid binding transcription factor activity//organic cyclic compound binding
100860957	120.306	115.268	290.623	vascular endothelial growth factor A	--	--	GO:0016020//GO:0005575	membrane//cellular_component	GO:0043167//GO:0043168//GO:0003674//GO:0008201//GO:0005488//GO:0005515//GO:0008083//GO:0005539//GO:0005102	ion binding//anion binding//molecular_function//heparin binding//binding//protein binding//growth factor activity//glycosaminoglycan binding//receptor binding
100860958	209.263	144.639	190.836	CD36 molecule (thrombospondin receptor), transcript variant X2	GO:0008150//GO:0009987//GO:0022610//GO:0007155	biological_process//cellular process//biological adhesion//cell adhesion	GO:0005575//GO:0016020	cellular_component//membrane	GO:0030695//GO:0003674//GO:0060589//GO:0030234	GTPase regulator activity//molecular_function//nucleoside-triphosphatase regulator activity//enzyme regulator activity
100860959	0.22349	0.118551	0	CD36-like protein, transcript variant X2	GO:0008150//GO:0007155//GO:0022610//GO:0009987	biological_process//cell adhesion//biological adhesion//cellular process	GO:0016020//GO:0005575	membrane//cellular_component	--	--
100860960	1.83681	0.417577	1.46738	inhibin, beta A	GO:0008150//GO:0040007	biological_process//growth	--	--	GO:0008083//GO:0005102//GO:0003674//GO:0005488//GO:0005515	growth factor activity//receptor binding//molecular_function//binding//protein binding
100860961	118.951	95.2852	74.7403	peptidylprolyl isomerase A (cyclophilin A)	GO:0008150//GO:0044260//GO:0044238//GO:0043170//GO:0071704//GO:0009987//GO:0044267//GO:0008152//GO:0044237//GO:0006457//GO:0019538	biological_process//cellular macromolecule metabolic process//primary metabolic process//macromolecule metabolic process//organic substance metabolic process//cellular process//cellular protein metabolic process//metabolic process//cellular metabolic process//protein folding//protein metabolic process	--	--	GO:0016859//GO:0016853//GO:0003674//GO:0003755//GO:0003824	cis-trans isomerase activity//isomerase activity//molecular_function//peptidyl-prolyl cis-trans isomerase activity//catalytic activity
100860962	4.16222	3.65525	4.73471	thiamine triphosphatase	GO:0015031//GO:0045184//GO:0008104//GO:0051234//GO:0033036//GO:0051649//GO:0008150//GO:0050896//GO:0050794//GO:0034613//GO:0050789//GO:0007165//GO:0007154//GO:0051716//GO:0046907//GO:0070727//GO:0009987//GO:0023052//GO:0016192//GO:0071702//GO:0051641//GO:0006886//GO:0006810//GO:0051179//GO:0065007	protein transport//establishment of protein localization//protein localization//establishment of localization//macromolecule localization//establishment of localization in cell//biological_process//response to stimulus//regulation of cellular process//cellular protein localization//regulation of biological process//signal transduction//cell communication//cellular response to stimulus//intracellu…	GO:0032991//GO:0048475//GO:0044464//GO:0044424//GO:0005575//GO:0030117//GO:0016020//GO:0005623//GO:0030118//GO:0005622//GO:0030119//GO:0043234//GO:0005737//GO:0044444//GO:0044425//GO:0030131	macromolecular complex//coated membrane//cell part//intracellular part//cellular_component//membrane coat//membrane//cell//clathrin coat//intracellular//AP-type membrane coat adaptor complex//protein complex//cytoplasm//cytoplasmic part//membrane part//clathrin adaptor complex	GO:0003674//GO:0004871//GO:0060089	molecular_function//signal transducer activity//molecular transducer activity
100860963	88.7393	79.4255	116.732	defender against cell death 1	--	--	GO:0031224//GO:0005575//GO:0032991//GO:0043231//GO:0044464//GO:0044424//GO:0016021//GO:0005783//GO:0044432//GO:0042175//GO:0005623//GO:0016020//GO:0044422//GO:0012505//GO:0043234//GO:0005737//GO:0044444//GO:0031090//GO:0044425//GO:0043226//GO:0008250//GO:0005622//GO:0044446//GO:0005789//GO:0043229//GO:0043227	intrinsic to membrane//cellular_component//macromolecular complex//intracellular membrane-bounded organelle//cell part//intracellular part//integral to membrane//endoplasmic reticulum//endoplasmic reticulum part//nuclear outer membrane-endoplasmic reticulum membrane network//cell//membrane//organelle part//endomembrane system//protein complex//cytoplasm//cytoplasmic part//organelle membrane//memb…	GO:0016740//GO:0003674//GO:0003824//GO:0016757//GO:0004579//GO:0016758//GO:0004576	transferase activity//molecular_function//catalytic activity//transferase activity, transferring glycosyl groups//dolichyl-diphosphooligosaccharide-protein glycotransferase activity//transferase activity, transferring hexosyl groups//oligosaccharyl transferase activity
100860964	21.1635	21.5462	17.7245	TOX high mobility group box family member 4, transcript variant X1	--	--	--	--	--	--
100860965	10.653	9.46365	7.55794	suppressor of Ty 16 homolog (S. cerevisiae)	--	--	--	--	GO:0005488//GO:0046872//GO:0008270//GO:0003674//GO:0046914//GO:0043167//GO:0043169	binding//metal ion binding//zinc ion binding//molecular_function//transition metal ion binding//ion binding//cation binding
100860966	67.8501	67.479	56.2995	heterogeneous nuclear ribonucleoprotein C (C1%2FC2), transcript variant X1	GO:0008150//GO:0015991//GO:0055085//GO:0006811//GO:0034220//GO:0015988//GO:0015992//GO:0051234//GO:0006810//GO:0006812//GO:0051179//GO:0006818//GO:0009987//GO:0015672	biological_process//ATP hydrolysis coupled proton transport//transmembrane transport//ion transport//ion transmembrane transport//energy coupled proton transport, against electrochemical gradient//proton transport//establishment of localization//transport//cation transport//localization//hydrogen transport//cellular process//monovalent inorganic cation transport	GO:0033177//GO:0033176//GO:0016020//GO:0031224//GO:0005575//GO:0032991//GO:0016021//GO:0016469//GO:0033179//GO:0043234//GO:0044425	proton-transporting two-sector ATPase complex, proton-transporting domain//proton-transporting V-type ATPase complex//membrane//intrinsic to membrane//cellular_component//macromolecular complex//integral to membrane//proton-transporting two-sector ATPase complex//proton-transporting V-type ATPase, V0 domain//protein complex//membrane part	GO:0003674//GO:0003676//GO:0022857//GO:0005488//GO:0015078//GO:0015077//GO:0097159//GO:0022891//GO:0022890//GO:0022892//GO:0005215//GO:0015075//GO:0008324	molecular_function//nucleic acid binding//transmembrane transporter activity//binding//hydrogen ion transmembrane transporter activity//monovalent inorganic cation transmembrane transporter activity//organic cyclic compound binding//substrate-specific transmembrane transporter activity//inorganic cation transmembrane transporter activity//substrate-specific transporter activity//transporter activ…
100860967	25.3144	27.4786	27.7183	APEX nuclease (multifunctional DNA repair enzyme) 1, transcript variant X1	--	--	--	--	--	--
100860968	4.68471	4.12514	4.73569	tetratricopeptide repeat domain 9C, transcript variant X1	--	--	--	--	GO:0003674//GO:0005515//GO:0005488	molecular_function//protein binding//binding
100860969	0.489471	0.904558	0.747121	gremlin 1, transcript variant X2	GO:0006012//GO:0050817//GO:0065008//GO:0009605//GO:0007599//GO:0061041//GO:0019318//GO:0005975//GO:0005996//GO:0050896//GO:0050878//GO:0008150//GO:0008152//GO:0032101//GO:0032501//GO:0080134//GO:0050789//GO:0042060//GO:0030193//GO:0007596//GO:0006950//GO:0071704//GO:0009987//GO:0048583//GO:0051239//GO:0044238//GO:0065007//GO:0050818//GO:0007155//GO:0022610//GO:0009611	galactose metabolic process//coagulation//regulation of biological quality//response to external stimulus//hemostasis//regulation of wound healing//hexose metabolic process//carbohydrate metabolic process//monosaccharide metabolic process//response to stimulus//regulation of body fluid levels//biological_process//metabolic process//regulation of response to external stimulus//multicellular organi…	GO:0016021//GO:0005575//GO:0019012//GO:0031224//GO:0016020//GO:0044425//GO:0005576	integral to membrane//cellular_component//virion//intrinsic to membrane//membrane//membrane part//extracellular region	GO:0003674//GO:0004565//GO:0015925//GO:0003824//GO:0016787//GO:0016798//GO:0004553	molecular_function//beta-galactosidase activity//galactosidase activity//catalytic activity//hydrolase activity//hydrolase activity, acting on glycosyl bonds//hydrolase activity, hydrolyzing O-glycosyl compounds
100860971	34.3453	16.662	14.7882	thrombospondin 1, transcript variant X1	GO:0051649//GO:0033036//GO:0051234//GO:0008104//GO:0045184//GO:0015031//GO:0034613//GO:0008150//GO:0009987//GO:0070727//GO:0046907//GO:0022610//GO:0007155//GO:0051179//GO:0051641//GO:0071702//GO:0006810//GO:0006886	establishment of localization in cell//macromolecule localization//establishment of localization//protein localization//establishment of protein localization//protein transport//cellular protein localization//biological_process//cellular process//cellular macromolecule localization//intracellular transport//biological adhesion//cell adhesion//localization//cellular localization//organic substance…	GO:0005575//GO:0031224//GO:0044464//GO:0043231//GO:0005783//GO:0016021//GO:0044424//GO:0005623//GO:0016020//GO:0043226//GO:0044425//GO:0044444//GO:0005737//GO:0005622//GO:0043229//GO:0043227//GO:0005576	cellular_component//intrinsic to membrane//cell part//intracellular membrane-bounded organelle//endoplasmic reticulum//integral to membrane//intracellular part//cell//membrane//organelle//membrane part//cytoplasmic part//cytoplasm//intracellular//intracellular organelle//membrane-bounded organelle//extracellular region	GO:0005488//GO:0005515//GO:0046872//GO:0043167//GO:0003674//GO:0043169//GO:0005509	binding//protein binding//metal ion binding//ion binding//molecular_function//cation binding//calcium ion binding
100860972	3.00825	2.70746	2.60034	Bcl2 modifying factor, transcript variant X1	GO:0008150//GO:0008219//GO:0006915//GO:0016265//GO:0009987//GO:0012501	biological_process//cell death//apoptosis//death//cellular process//programmed cell death	--	--	--	--
100860973	0.10491	0.2226	0.120342	p21 protein (Cdc42%2FRac)-activated kinase 6	GO:0044237//GO:0008152//GO:0019538//GO:0006468//GO:0033692//GO:0044249//GO:0034645//GO:0044267//GO:0071704//GO:0043412//GO:0009987//GO:0008610//GO:0009103//GO:0005976//GO:0016310//GO:0008653//GO:0043170//GO:0006629//GO:0044238//GO:0000271//GO:0016051//GO:0006796//GO:0044262//GO:0044264//GO:0044260//GO:0006793//GO:0005975//GO:0009059//GO:0044255//GO:0034637//GO:0009058//GO:0006464//GO:0008150	cellular metabolic process//metabolic process//protein metabolic process//protein phosphorylation//cellular polysaccharide biosynthetic process//cellular biosynthetic process//cellular macromolecule biosynthetic process//cellular protein metabolic process//organic substance metabolic process//macromolecule modification//cellular process//lipid biosynthetic process//lipopolysaccharide biosynthetic…	GO:0005575//GO:0016020	cellular_component//membrane	GO:0032553//GO:0017076//GO:0030554//GO:0035639//GO:0016773//GO:0003824//GO:0032555//GO:0032559//GO:0032550//GO:0097159//GO:0005524//GO:0000166//GO:0001882//GO:0001883//GO:0016772//GO:0032549//GO:0005488//GO:0043168//GO:0003674//GO:0043167//GO:0004672//GO:0016740//GO:0016301	ribonucleotide binding//purine nucleotide binding//adenyl nucleotide binding//purine ribonucleoside triphosphate binding//phosphotransferase activity, alcohol group as acceptor//catalytic activity//purine ribonucleotide binding//adenyl ribonucleotide binding//purine ribonucleoside binding//organic cyclic compound binding//ATP binding//nucleotide binding//nucleoside binding//purine nucleoside bind…
100860975	47.5024	39.6337	44.7798	RAB11B, member RAS oncogene family	GO:0051179//GO:0072511//GO:0006812//GO:0000041//GO:0006810//GO:0065007//GO:0051716//GO:0007154//GO:0035556//GO:0050789//GO:0007165//GO:0009987//GO:0023052//GO:0007264//GO:0006811//GO:0006826//GO:0015684//GO:0008150//GO:0050794//GO:0050896//GO:0070838//GO:0051234//GO:0030001	localization//divalent inorganic cation transport//cation transport//transition metal ion transport//transport//biological regulation//cellular response to stimulus//cell communication//intracellular signal transduction//regulation of biological process//signal transduction//cellular process//signaling//small GTPase mediated signal transduction//ion transport//iron ion transport//ferrous iron tra…	GO:0043229//GO:0043227//GO:0005622//GO:0005634//GO:0043226//GO:0044425//GO:0005737//GO:0016020//GO:0005623//GO:0044464//GO:0043231//GO:0044424//GO:0016021//GO:0005575//GO:0031224	intracellular organelle//membrane-bounded organelle//intracellular//nucleus//organelle//membrane part//cytoplasm//membrane//cell//cell part//intracellular membrane-bounded organelle//intracellular part//integral to membrane//cellular_component//intrinsic to membrane	GO:0016787//GO:0005524//GO:0016818//GO:0097159//GO:0000166//GO:0015093//GO:0032561//GO:0001882//GO:0008324//GO:0032553//GO:0072509//GO:0015075//GO:0035639//GO:0030554//GO:0005215//GO:0017076//GO:0022892//GO:0032555//GO:0003824//GO:0016817//GO:0022890//GO:0022891//GO:0032550//GO:0032559//GO:0016887//GO:0017111//GO:0046873//GO:0043167//GO:0003674//GO:0043168//GO:0003924//GO:0046915//GO:0019001//GO:…	hydrolase activity//ATP binding//hydrolase activity, acting on acid anhydrides, in phosphorus-containing anhydrides//organic cyclic compound binding//nucleotide binding//ferrous iron transmembrane transporter activity//guanyl ribonucleotide binding//nucleoside binding//cation transmembrane transporter activity//ribonucleotide binding//divalent inorganic cation transmembrane transporter activity//…
100860977	18.0052	22.1757	14.511	chloride intracellular channel 1	--	--	GO:0005575//GO:0005576	cellular_component//extracellular region	GO:0005515//GO:0005488//GO:0003674	protein binding//binding//molecular_function
100860979	5.70314	5.21275	3.62331	allograft inflammatory factor 1, transcript variant X2	--	--	--	--	GO:0003674//GO:0043167//GO:0046872//GO:0005488//GO:0005509//GO:0043169	molecular_function//ion binding//metal ion binding//binding//calcium ion binding//cation binding
100860981	0	0	0	surfactant associated 2	--	--	--	--	--	--
100860983	15.2877	15.8612	13.7836	DEAH (Asp-Glu-Ala-His) box polypeptide 16	GO:0015031//GO:0045184//GO:0006612//GO:0051234//GO:0008104//GO:0033036//GO:0051649//GO:0072599//GO:0006613//GO:0016482//GO:0006614//GO:0006605//GO:0008150//GO:0034613//GO:0033365//GO:0072594//GO:0046907//GO:0017038//GO:0009987//GO:0070727//GO:0006886//GO:0006810//GO:0071702//GO:0051641//GO:0070972//GO:0045047//GO:0051179	protein transport//establishment of protein localization//protein targeting to membrane//establishment of localization//protein localization//macromolecule localization//establishment of localization in cell//establishment of protein localization in endoplasmic reticulum//cotranslational protein targeting to membrane//cytoplasmic transport//SRP-dependent cotranslational protein targeting to membr…	GO:0005575//GO:0016020	cellular_component//membrane	GO:0042623//GO:0001883//GO:0032549//GO:0005488//GO:0016462//GO:0003674//GO:0043168//GO:0003676//GO:0043167//GO:0005525//GO:0019001//GO:0017076//GO:0035639//GO:0030554//GO:0032553//GO:0008026//GO:0016887//GO:0017111//GO:0032550//GO:0032559//GO:0016817//GO:0032555//GO:0003824//GO:0000166//GO:0016818//GO:0097159//GO:0004386//GO:0016787//GO:0005524//GO:0001882//GO:0070035//GO:0032561	ATPase activity, coupled//purine nucleoside binding//ribonucleoside binding//binding//pyrophosphatase activity//molecular_function//anion binding//nucleic acid binding//ion binding//GTP binding//guanyl nucleotide binding//purine nucleotide binding//purine ribonucleoside triphosphate binding//adenyl nucleotide binding//ribonucleotide binding//ATP-dependent helicase activity//ATPase activity//nucle…
100860984	2.04996	1.59282	2.68271	proline rich 3	--	--	--	--	GO:0005488//GO:0046872//GO:0043167//GO:0003674//GO:0043169	binding//metal ion binding//ion binding//molecular_function//cation binding
100860985	8.88957	5.7803	6.46373	zinc finger protein 192	GO:0006139//GO:0009889//GO:0060255//GO:0023052//GO:0009987//GO:0071704//GO:0019752//GO:0007165//GO:0034645//GO:0006725//GO:0050789//GO:0035556//GO:0019219//GO:0006351//GO:0008152//GO:0044237//GO:0010556//GO:0051716//GO:0051252//GO:0044249//GO:0007154//GO:0043436//GO:0019438//GO:0006520//GO:0080090//GO:0046394//GO:0044238//GO:0006537//GO:0031326//GO:0043648//GO:0065007//GO:0006536//GO:0008652//GO:…	nucleobase-containing compound metabolic process//regulation of biosynthetic process//regulation of macromolecule metabolic process//signaling//cellular process//organic substance metabolic process//carboxylic acid metabolic process//signal transduction//cellular macromolecule biosynthetic process//cellular aromatic compound metabolic process//regulation of biological process//intracellular signa…	GO:0043226//GO:0005622//GO:0005634//GO:0043227//GO:0043229//GO:0005575//GO:0044424//GO:0044464//GO:0043231//GO:0005623	organelle//intracellular//nucleus//membrane-bounded organelle//intracellular organelle//cellular_component//intracellular part//cell part//intracellular membrane-bounded organelle//cell	GO:0043169//GO:0003824//GO:0001071//GO:0097159//GO:0005488//GO:0003677//GO:0015930//GO:0003700//GO:0046872//GO:0016638//GO:0016491//GO:0003674//GO:0003676//GO:0043167	cation binding//catalytic activity//nucleic acid binding transcription factor activity//organic cyclic compound binding//binding//DNA binding//glutamate synthase activity//sequence-specific DNA binding transcription factor activity//metal ion binding//oxidoreductase activity, acting on the CH-NH2 group of donors//oxidoreductase activity//molecular_function//nucleic acid binding//ion binding
100860987	7.16819	5.81179	5.0138	geminin, DNA replication inhibitor, transcript variant X2	GO:0006139//GO:0009889//GO:0046907//GO:0060255//GO:0009987//GO:0071704//GO:0070727//GO:0034645//GO:0006725//GO:0050789//GO:0019219//GO:0010556//GO:0044237//GO:0008152//GO:0006351//GO:0051252//GO:0044249//GO:0019438//GO:0080090//GO:0044238//GO:0031326//GO:0065007//GO:0010467//GO:0051171//GO:0043170//GO:0006810//GO:0006886//GO:2001141//GO:0051641//GO:0071702//GO:0016070//GO:2000112//GO:0006259//GO:…	nucleobase-containing compound metabolic process//regulation of biosynthetic process//intracellular transport//regulation of macromolecule metabolic process//cellular process//organic substance metabolic process//cellular macromolecule localization//cellular macromolecule biosynthetic process//cellular aromatic compound metabolic process//regulation of biological process//regulation of nucleobase…	GO:0044444//GO:0005737//GO:0043226//GO:0044425//GO:0005622//GO:0005634//GO:0043227//GO:0043229//GO:0031224//GO:0005575//GO:0016021//GO:0005783//GO:0044424//GO:0044464//GO:0043231//GO:0005623//GO:0016020	cytoplasmic part//cytoplasm//organelle//membrane part//intracellular//nucleus//membrane-bounded organelle//intracellular organelle//intrinsic to membrane//cellular_component//integral to membrane//endoplasmic reticulum//intracellular part//cell part//intracellular membrane-bounded organelle//cell//membrane	GO:0001071//GO:0003700//GO:0003674	nucleic acid binding transcription factor activity//sequence-specific DNA binding transcription factor activity//molecular_function
100860988	9.91295	6.41151	13.5407	thiopurine S-methyltransferase	--	--	--	--	GO:0016741//GO:0003824//GO:0008168//GO:0016740//GO:0008757//GO:0003674	transferase activity, transferring one-carbon groups//catalytic activity//methyltransferase activity//transferase activity//S-adenosylmethionine-dependent methyltransferase activity//molecular_function
100860989	29.5376	25.1258	26.1446	sirtuin 5	GO:0008152//GO:0008150//GO:0055114	metabolic process//biological_process//oxidation-reduction process	GO:0044425//GO:0016020//GO:0031224//GO:0005575//GO:0016021	membrane part//membrane//intrinsic to membrane//cellular_component//integral to membrane	GO:0050662//GO:0000166//GO:0008746//GO:0097159//GO:0016651//GO:0003824//GO:0008750//GO:0070403//GO:0016491//GO:0043167//GO:0003674//GO:0043168//GO:0005488//GO:0051287//GO:0016652//GO:0050661//GO:0048037	coenzyme binding//nucleotide binding//NAD(P)+ transhydrogenase activity//organic cyclic compound binding//oxidoreductase activity, acting on NADH or NADPH//catalytic activity//NAD(P)+ transhydrogenase (AB-specific) activity//NAD+ binding//oxidoreductase activity//ion binding//molecular_function//anion binding//binding//NAD binding//oxidoreductase activity, acting on NADH or NADPH, NAD or NADP as …
100860990	8.40822	7.57835	7.87398	TBC1 domain family, member 7, transcript variant X3	GO:0023051//GO:0030811//GO:0006793//GO:0034655//GO:0046483//GO:0043087//GO:0032482//GO:0051336//GO:0009150//GO:0032483//GO:0032318//GO:0009056//GO:0009118//GO:0019222//GO:0046434//GO:0006184//GO:0019439//GO:0019693//GO:0019637//GO:0009894//GO:0050794//GO:0050896//GO:0046578//GO:0044248//GO:0008150//GO:0006140//GO:0051174//GO:0006163//GO:0009166//GO:0032313//GO:0006753//GO:0009261//GO:0009144//GO:…	regulation of signaling//regulation of nucleotide catabolic process//phosphorus metabolic process//nucleobase-containing compound catabolic process//heterocycle metabolic process//regulation of GTPase activity//Rab protein signal transduction//regulation of hydrolase activity//purine ribonucleotide metabolic process//regulation of Rab protein signal transduction//regulation of Ras GTPase activity…	--	--	GO:0003674//GO:0005099//GO:0060589//GO:0030695//GO:0008047//GO:0005083//GO:0030234//GO:0005096//GO:0005097	molecular_function//Ras GTPase activator activity//nucleoside-triphosphatase regulator activity//GTPase regulator activity//enzyme activator activity//small GTPase regulator activity//enzyme regulator activity//GTPase activator activity//Rab GTPase activator activity
100860991	4.12	5.33041	2.73765	tripartite motif containing 38, transcript variant X1	GO:0007154//GO:0032501//GO:0044249//GO:0051716//GO:0044237//GO:0008152//GO:0006461//GO:0065003//GO:0019538//GO:0044267//GO:0050789//GO:0001775//GO:0034645//GO:0044085//GO:0007165//GO:0051258//GO:0043412//GO:0071704//GO:0009987//GO:0023052//GO:0016567//GO:0042060//GO:0006950//GO:0007596//GO:0043623//GO:0006412//GO:0071840//GO:0016043//GO:0043170//GO:0010467//GO:0065007//GO:0044238//GO:0009611//GO:…	cell communication//multicellular organismal process//cellular biosynthetic process//cellular response to stimulus//cellular metabolic process//metabolic process//protein complex assembly//macromolecular complex assembly//protein metabolic process//cellular protein metabolic process//regulation of biological process//cell activation//cellular macromolecule biosynthetic process//cellular component…	GO:0044421//GO:0005622//GO:0043234//GO:0000151//GO:0005576//GO:0044464//GO:0044424//GO:0032991//GO:0005575//GO:0005615//GO:0005577//GO:0005623	extracellular region part//intracellular//protein complex//ubiquitin ligase complex//extracellular region//cell part//intracellular part//macromolecular complex//cellular_component//extracellular space//fibrinogen complex//cell	GO:0008135//GO:0003824//GO:0005102//GO:0043169//GO:0019787//GO:0004842//GO:0016881//GO:0003723//GO:0097159//GO:0003746//GO:0005515//GO:0060090//GO:0046872//GO:0016879//GO:0005488//GO:0043167//GO:0046914//GO:0016874//GO:0003676//GO:0003674//GO:0030674//GO:0008270	translation factor activity, nucleic acid binding//catalytic activity//receptor binding//cation binding//small conjugating protein ligase activity//ubiquitin-protein ligase activity//acid-amino acid ligase activity//RNA binding//organic cyclic compound binding//translation elongation factor activity//protein binding//binding, bridging//metal ion binding//ligase activity, forming carbon-nitrogen b…
100860992	18.81	15.7602	13.6092	small nuclear ribonucleoprotein 48kDa (U11%2FU12)	--	--	--	--	--	--
100860994	0.0962274	0.306265	0.082787	protein kinase C and casein kinase substrate in neurons 1	--	--	GO:0042597//GO:0005575//GO:0044464//GO:0005623	periplasmic space//cellular_component//cell part//cell	--	--
100860995	651.817	526.967	469.433	ribosomal protein L10a, transcript variant X1	--	--	--	--	--	--
100860996	0.230056	0	0	mitogen-activated protein kinase 13	GO:0019538//GO:0008152//GO:0044237//GO:0033692//GO:0006468//GO:0044249//GO:0034645//GO:0044267//GO:0008610//GO:0009987//GO:0071704//GO:0043412//GO:0009103//GO:0005976//GO:0043170//GO:0008653//GO:0016310//GO:0044238//GO:0006629//GO:0000271//GO:0016051//GO:0006796//GO:0044262//GO:0044264//GO:0044260//GO:0005975//GO:0006793//GO:0009059//GO:0044255//GO:0018342//GO:0034637//GO:0009058//GO:0008150//GO:…	protein metabolic process//metabolic process//cellular metabolic process//cellular polysaccharide biosynthetic process//protein phosphorylation//cellular biosynthetic process//cellular macromolecule biosynthetic process//cellular protein metabolic process//lipid biosynthetic process//cellular process//organic substance metabolic process//macromolecule modification//lipopolysaccharide biosynthetic…	GO:0005575//GO:0016020	cellular_component//membrane	GO:0032553//GO:0017076//GO:0008318//GO:0035639//GO:0030554//GO:0016773//GO:0032555//GO:0003824//GO:0032550//GO:0032559//GO:0097159//GO:0005524//GO:0000166//GO:0001882//GO:0001883//GO:0016772//GO:0032549//GO:0004659//GO:0005488//GO:0003674//GO:0043168//GO:0043167//GO:0016765//GO:0004672//GO:0016740//GO:0016301	ribonucleotide binding//purine nucleotide binding//protein prenyltransferase activity//purine ribonucleoside triphosphate binding//adenyl nucleotide binding//phosphotransferase activity, alcohol group as acceptor//purine ribonucleotide binding//catalytic activity//purine ribonucleoside binding//adenyl ribonucleotide binding//organic cyclic compound binding//ATP binding//nucleotide binding//nucleo…
100860998	6.91428	4.7384	5.7638	peptidylprolyl isomerase (cyclophilin)-like 1	GO:0044267//GO:0044237//GO:0008152//GO:0006457//GO:0019538//GO:0071704//GO:0009987//GO:0043170//GO:0044238//GO:0044260//GO:0008150	cellular protein metabolic process//cellular metabolic process//metabolic process//protein folding//protein metabolic process//organic substance metabolic process//cellular process//macromolecule metabolic process//primary metabolic process//cellular macromolecule metabolic process//biological_process	--	--	GO:0043169//GO:0003824//GO:0046872//GO:0005488//GO:0016859//GO:0003674//GO:0003755//GO:0043167//GO:0016853//GO:0046914//GO:0008270	cation binding//catalytic activity//metal ion binding//binding//cis-trans isomerase activity//molecular_function//peptidyl-prolyl cis-trans isomerase activity//ion binding//isomerase activity//transition metal ion binding//zinc ion binding
100861002	20.6765	18.9022	19.7566	mitochondrial ribosomal protein S10, transcript variant X2	--	--	--	--	--	--
100861003	8.20737	9.25457	7.58555	polymerase (RNA) I polypeptide C, 30kDa	GO:0009987//GO:0071704//GO:0006139//GO:0044249//GO:0044237//GO:0006351//GO:0008152//GO:0006725//GO:0034645//GO:0010467//GO:0044238//GO:0019438//GO:0016070//GO:0043170//GO:0034641//GO:0006807//GO:0032774//GO:0090304//GO:0018130//GO:0008150//GO:0009058//GO:0046483//GO:0034654//GO:0044260//GO:0044271//GO:0009059	cellular process//organic substance metabolic process//nucleobase-containing compound metabolic process//cellular biosynthetic process//cellular metabolic process//transcription, DNA-dependent//metabolic process//cellular aromatic compound metabolic process//cellular macromolecule biosynthetic process//gene expression//primary metabolic process//aromatic compound biosynthetic process//RNA metabol…	--	--	GO:0003824//GO:0046983//GO:0003899//GO:0016772//GO:0005488//GO:0016779//GO:0034062//GO:0005515//GO:0016740//GO:0003674	catalytic activity//protein dimerization activity//DNA-directed RNA polymerase activity//transferase activity, transferring phosphorus-containing groups//binding//nucleotidyltransferase activity//RNA polymerase activity//protein binding//transferase activity//molecular_function
100861004	56.8749	57.7768	69.0982	mitochondrial ribosomal protein L14, transcript variant X2	GO:0043170//GO:0044238//GO:0010467//GO:0034645//GO:0044267//GO:0019538//GO:0044237//GO:0008152//GO:0044249//GO:0006412//GO:0009987//GO:0071704//GO:0009059//GO:0044260//GO:0009058//GO:0008150	macromolecule metabolic process//primary metabolic process//gene expression//cellular macromolecule biosynthetic process//cellular protein metabolic process//protein metabolic process//cellular metabolic process//metabolic process//cellular biosynthetic process//translation//cellular process//organic substance metabolic process//macromolecule biosynthetic process//cellular macromolecule metabolic…	GO:0043228//GO:0043229//GO:0005622//GO:0005840//GO:0005737//GO:0044444//GO:0043226//GO:0030529//GO:0043232//GO:0005623//GO:0032991//GO:0044424//GO:0044464//GO:0005575	non-membrane-bounded organelle//intracellular organelle//intracellular//ribosome//cytoplasm//cytoplasmic part//organelle//ribonucleoprotein complex//intracellular non-membrane-bounded organelle//cell//macromolecular complex//intracellular part//cell part//cellular_component	GO:0003735//GO:0005198//GO:0003674	structural constituent of ribosome//structural molecule activity//molecular_function
100861005	21.1771	20.5367	17.8086	solute carrier family 29 (nucleoside transporters), member 1, transcript variant X2	GO:0006810//GO:0051179//GO:0051234//GO:0008150	transport//localization//establishment of localization//biological_process	GO:0044425//GO:0031224//GO:0005575//GO:0016021//GO:0016020	membrane part//intrinsic to membrane//cellular_component//integral to membrane//membrane	GO:0022891//GO:0022892//GO:0005215//GO:0022857//GO:0005337//GO:0015932//GO:0003674	substrate-specific transmembrane transporter activity//substrate-specific transporter activity//transporter activity//transmembrane transporter activity//nucleoside transmembrane transporter activity//nucleobase-containing compound transmembrane transporter activity//molecular_function
100861006	222.867	234.6	189.029	heat shock protein 90kDa alpha (cytosolic), class B member 1	GO:0018130//GO:0050896//GO:0009058//GO:0008150//GO:0009235//GO:0044271//GO:0033013//GO:0044260//GO:0034654//GO:0046483//GO:0009059//GO:0009236//GO:0034641//GO:0009110//GO:0032774//GO:0006807//GO:0006261//GO:0090304//GO:0006260//GO:0033014//GO:0044238//GO:0010467//GO:0019438//GO:0042364//GO:0006766//GO:0006259//GO:0044281//GO:0016070//GO:0044283//GO:0043170//GO:0006950//GO:0071704//GO:0009987//GO:…	heterocycle biosynthetic process//response to stimulus//biosynthetic process//biological_process//cobalamin metabolic process//cellular nitrogen compound biosynthetic process//tetrapyrrole metabolic process//cellular macromolecule metabolic process//nucleobase-containing compound biosynthetic process//heterocycle metabolic process//macromolecule biosynthetic process//cobalamin biosynthetic proces…	GO:0005623//GO:0005575//GO:0044424//GO:0043231//GO:0044464//GO:0043227//GO:0043229//GO:0043226//GO:0005634//GO:0005622	cell//cellular_component//intracellular part//intracellular membrane-bounded organelle//cell part//membrane-bounded organelle//intracellular organelle//organelle//nucleus//intracellular	GO:0043168//GO:0003674//GO:0003676//GO:0043167//GO:0003677//GO:0032549//GO:0005488//GO:0005515//GO:0001883//GO:0001882//GO:0051082//GO:0097159//GO:0005524//GO:0000166//GO:0032555//GO:0032559//GO:0032550//GO:0032553//GO:0017076//GO:0030554//GO:0035639	anion binding//molecular_function//nucleic acid binding//ion binding//DNA binding//ribonucleoside binding//binding//protein binding//purine nucleoside binding//nucleoside binding//unfolded protein binding//organic cyclic compound binding//ATP binding//nucleotide binding//purine ribonucleotide binding//adenyl ribonucleotide binding//purine ribonucleoside binding//ribonucleotide binding//purine nuc…
100861007	39.3243	33.6946	36.5979	CDC5 cell division cycle 5-like (S. pombe)	--	--	--	--	GO:0003682//GO:0003674//GO:0005488	chromatin binding//molecular_function//binding
100861008	2.77117	3.63757	1.98002	suppressor of Ty 3 homolog (S. cerevisiae), transcript variant X2	GO:0034641//GO:0032774//GO:0006807//GO:0090304//GO:0018130//GO:0009058//GO:0008150//GO:0044260//GO:0044271//GO:0034654//GO:0046483//GO:0009059//GO:0009987//GO:0071704//GO:0006139//GO:0006366//GO:0008152//GO:0006351//GO:0044237//GO:0044249//GO:0034645//GO:0006725//GO:0044238//GO:0010467//GO:0019438//GO:0016070//GO:0043170	cellular nitrogen compound metabolic process//RNA biosynthetic process//nitrogen compound metabolic process//nucleic acid metabolic process//heterocycle biosynthetic process//biosynthetic process//biological_process//cellular macromolecule metabolic process//cellular nitrogen compound biosynthetic process//nucleobase-containing compound biosynthetic process//heterocycle metabolic process//macromo…	--	--	--	--
100861009	1.34491	0.713411	1.28562	potassium channel tetramerisation domain containing 1, transcript variant X2	GO:0070271//GO:0043933//GO:0008150//GO:0022607//GO:0051260//GO:0071822//GO:0016043//GO:0071840//GO:0044085//GO:0006461//GO:0065003//GO:0051259	protein complex biogenesis//macromolecular complex subunit organization//biological_process//cellular component assembly//protein homooligomerization//protein complex subunit organization//cellular component organization//cellular component organization or biogenesis//cellular component biogenesis//protein complex assembly//macromolecular complex assembly//protein oligomerization	GO:0016020//GO:0005575	membrane//cellular_component	--	--
100861010	15.691	14.6143	16.3804	oxysterol binding protein-like 1A, transcript variant X3	--	--	--	--	GO:0005488//GO:0005515//GO:0003674	binding//protein binding//molecular_function
100861011	28.1938	20.4503	19.167	cytochrome b5, transcript variant X2	--	--	--	--	GO:0046906//GO:0097159//GO:0003674//GO:0020037//GO:0005488	tetrapyrrole binding//organic cyclic compound binding//molecular_function//heme binding//binding
100861013	19.2347	20.5366	19.6145	ralA binding protein 1	GO:0023052//GO:0009987//GO:0007154//GO:0051716//GO:0050789//GO:0007165//GO:0065007//GO:0008150//GO:0050794//GO:0050896	signaling//cellular process//cell communication//cellular response to stimulus//regulation of biological process//signal transduction//biological regulation//biological_process//regulation of cellular process//response to stimulus	GO:0005622//GO:0005575//GO:0044464//GO:0005623	intracellular//cellular_component//cell part//cell	GO:0097159//GO:0003677//GO:0005488//GO:0003676//GO:0003674	organic cyclic compound binding//DNA binding//binding//nucleic acid binding//molecular_function
100861014	5.13246	5.13392	4.66791	spire homolog 1 (Drosophila)	--	--	--	--	GO:0005515//GO:0008092//GO:0005488//GO:0003674//GO:0003779	protein binding//cytoskeletal protein binding//binding//molecular_function//actin binding
100861015	22.0458	17.9509	25.6607	proteasome (prosome, macropain) assembly chaperone 2	--	--	--	--	--	--
100861016	18.5779	20.1153	16.0196	immediate early response 3 interacting protein 1	--	--	--	--	GO:0016829//GO:0043169//GO:0003824//GO:0016835//GO:0010333//GO:0000287//GO:0016838//GO:0005488//GO:0046872//GO:0003674//GO:0043167	lyase activity//cation binding//catalytic activity//carbon-oxygen lyase activity//terpene synthase activity//magnesium ion binding//carbon-oxygen lyase activity, acting on phosphates//binding//metal ion binding//molecular_function//ion binding
100861018	862.791	806.599	661.378	ribosomal protein L17	GO:0044260//GO:0009059//GO:0009058//GO:0008150//GO:0044237//GO:0008152//GO:0019538//GO:0044249//GO:0034645//GO:0044267//GO:0071704//GO:0009987//GO:0006412//GO:0043170//GO:0044238//GO:0010467	cellular macromolecule metabolic process//macromolecule biosynthetic process//biosynthetic process//biological_process//cellular metabolic process//metabolic process//protein metabolic process//cellular biosynthetic process//cellular macromolecule biosynthetic process//cellular protein metabolic process//organic substance metabolic process//cellular process//translation//macromolecule metabolic p…	GO:0044424//GO:0044464//GO:0032991//GO:0005575//GO:0005623//GO:0043232//GO:0005840//GO:0005622//GO:0030529//GO:0043226//GO:0044444//GO:0005737//GO:0043228//GO:0043229	intracellular part//cell part//macromolecular complex//cellular_component//cell//intracellular non-membrane-bounded organelle//ribosome//intracellular//ribonucleoprotein complex//organelle//cytoplasmic part//cytoplasm//non-membrane-bounded organelle//intracellular organelle	GO:0003674//GO:0005198//GO:0003735	molecular_function//structural molecule activity//structural constituent of ribosome
100861019	12.8418	13.3183	10.4251	SMAD family member 4	GO:2000112//GO:0016070//GO:0031323//GO:0051171//GO:0043170//GO:2001141//GO:0031326//GO:0080090//GO:0044238//GO:0010467//GO:0065007//GO:0019438//GO:0044237//GO:0010556//GO:0008152//GO:0006351//GO:0019219//GO:0044249//GO:0051252//GO:0034645//GO:0006725//GO:0050789//GO:0060255//GO:0071704//GO:0009987//GO:0009889//GO:0006139//GO:0044271//GO:0044260//GO:0046483//GO:0034654//GO:0009059//GO:0018130//GO:…	regulation of cellular macromolecule biosynthetic process//RNA metabolic process//regulation of cellular metabolic process//regulation of nitrogen compound metabolic process//macromolecule metabolic process//regulation of RNA biosynthetic process//regulation of cellular biosynthetic process//regulation of primary metabolic process//primary metabolic process//gene expression//biological regulation…	GO:0005622//GO:0005623//GO:0044464//GO:0005575	intracellular//cell//cell part//cellular_component	GO:0001071//GO:0003674//GO:0003700	nucleic acid binding transcription factor activity//molecular_function//sequence-specific DNA binding transcription factor activity
100861020	139.072	137.073	144.392	thioredoxin-like 1	GO:0065008//GO:0050794//GO:0019725//GO:0008150//GO:0042592//GO:0009987//GO:0050789//GO:0045454//GO:0065007	regulation of biological quality//regulation of cellular process//cellular homeostasis//biological_process//homeostatic process//cellular process//regulation of biological process//cell redox homeostasis//biological regulation	--	--	--	--
100861022	44.0124	35.1536	63.5215	HIG1 domain family member 1D	--	--	--	--	--	--
100861023	28.683	27.8049	22.6783	RNA binding motif protein 17	--	--	GO:0019028//GO:0044423//GO:0019012//GO:0005575	viral capsid//virion part//virion//cellular_component	GO:0003676//GO:0003674//GO:0005488//GO:0097159	nucleic acid binding//molecular_function//binding//organic cyclic compound binding
100861024	0.79903	0.317886	0.558534	crystallin, mu, transcript variant X1	GO:0046496//GO:0055086//GO:0016052//GO:0006740//GO:0044238//GO:0006006//GO:0044281//GO:0046168//GO:0006139//GO:0046365//GO:0071704//GO:0009987//GO:0006733//GO:0051186//GO:0006725//GO:0052646//GO:0008152//GO:0044237//GO:0009117//GO:0006098//GO:0008150//GO:0005996//GO:0019637//GO:0046434//GO:0019320//GO:0009056//GO:0072524//GO:0046483//GO:0006793//GO:0005975//GO:0019318//GO:0006807//GO:0006072//GO:…	nicotinamide nucleotide metabolic process//nucleobase-containing small molecule metabolic process//carbohydrate catabolic process//NADPH regeneration//primary metabolic process//glucose metabolic process//small molecule metabolic process//glycerol-3-phosphate catabolic process//nucleobase-containing compound metabolic process//monosaccharide catabolic process//organic substance metabolic process/…	GO:0005737//GO:0005622//GO:0005623//GO:0005575//GO:0044424//GO:0044464	cytoplasm//intracellular//cell//cellular_component//intracellular part//cell part	GO:0016614//GO:0050662//GO:0000166//GO:0097159//GO:0003824//GO:0016616//GO:0016491//GO:0003674//GO:0005488//GO:0051287//GO:0004616//GO:0048037	oxidoreductase activity, acting on CH-OH group of donors//coenzyme binding//nucleotide binding//organic cyclic compound binding//catalytic activity//oxidoreductase activity, acting on the CH-OH group of donors, NAD or NADP as acceptor//oxidoreductase activity//molecular_function//binding//NAD binding//phosphogluconate dehydrogenase (decarboxylating) activity//cofactor binding
100861025	11.8494	11.3196	15.0567	chloride channel, voltage-sensitive 7	GO:0051179//GO:0006810//GO:0009987//GO:0006820//GO:0008150//GO:0015698//GO:0055085//GO:0006811//GO:0006821//GO:0051234	localization//transport//cellular process//anion transport//biological_process//inorganic anion transport//transmembrane transport//ion transport//chloride transport//establishment of localization	GO:0044425//GO:0016020//GO:0005575//GO:0031224//GO:0016021	membrane part//membrane//cellular_component//intrinsic to membrane//integral to membrane	GO:0005253//GO:0015267//GO:0097159//GO:0000166//GO:0022839//GO:0005216//GO:0022832//GO:0008509//GO:0005244//GO:0022836//GO:0015108//GO:0022891//GO:0015075//GO:0051540//GO:0022838//GO:0022892//GO:0005215//GO:0017076//GO:0030554//GO:0009055//GO:0003674//GO:0051536//GO:0015103//GO:0005247//GO:0022857//GO:0005488//GO:0008308//GO:0022803//GO:0005254	anion channel activity//channel activity//organic cyclic compound binding//nucleotide binding//ion gated channel activity//ion channel activity//voltage-gated channel activity//anion transmembrane transporter activity//voltage-gated ion channel activity//gated channel activity//chloride transmembrane transporter activity//substrate-specific transmembrane transporter activity//ion transmembrane tr…
100861026	0.282367	0.272333	0.287097	sodium channel, non-voltage-gated 1, beta subunit, transcript variant X1	GO:0051179//GO:0006810//GO:0006812//GO:0015672//GO:0006814//GO:0008150//GO:0006811//GO:0051234//GO:0030001	localization//transport//cation transport//monovalent inorganic cation transport//sodium ion transport//biological_process//ion transport//establishment of localization//metal ion transport	GO:0016020//GO:0005575	membrane//cellular_component	GO:0015077//GO:0015267//GO:0005216//GO:0022890//GO:0022891//GO:0015075//GO:0008324//GO:0022838//GO:0022892//GO:0005215//GO:0003674//GO:0046873//GO:0015081//GO:0022857//GO:0005272//GO:0005261//GO:0022803	monovalent inorganic cation transmembrane transporter activity//channel activity//ion channel activity//inorganic cation transmembrane transporter activity//substrate-specific transmembrane transporter activity//ion transmembrane transporter activity//cation transmembrane transporter activity//substrate-specific channel activity//substrate-specific transporter activity//transporter activity//mole…
100861027	0.0616024	0.0980317	0.0264991	solute carrier family 5 (sodium%2Fglucose cotransporter), member 11, transcript variant X1	GO:0051234//GO:0008150//GO:0055085//GO:0009987//GO:0051179//GO:0006810	establishment of localization//biological_process//transmembrane transport//cellular process//localization//transport	GO:0005575//GO:0016020	cellular_component//membrane	GO:0005488//GO:0032549//GO:0001883//GO:0043167//GO:0003674//GO:0043168//GO:0003824//GO:0032555//GO:0032559//GO:0032550//GO:0032553//GO:0030554//GO:0035639//GO:0005215//GO:0017076//GO:0001882//GO:0005524//GO:0016787//GO:0097159//GO:0000166	binding//ribonucleoside binding//purine nucleoside binding//ion binding//molecular_function//anion binding//catalytic activity//purine ribonucleotide binding//adenyl ribonucleotide binding//purine ribonucleoside binding//ribonucleotide binding//adenyl nucleotide binding//purine ribonucleoside triphosphate binding//transporter activity//purine nucleotide binding//nucleoside binding//ATP binding//h…
100861028	31.9533	24.8967	39.4778	bolA homolog 2 (E. coli)	--	--	--	--	--	--
100861029	6.13376	5.55738	7.39556	CDP-diacylglycerol--inositol 3-phosphatidyltransferase	GO:0009987//GO:0008610//GO:0071704//GO:0044249//GO:0008152//GO:0044237//GO:0044238//GO:0006629//GO:0006644//GO:0006796//GO:0008654//GO:0090407//GO:0019637//GO:0008150//GO:0009058//GO:0006793//GO:0044255	cellular process//lipid biosynthetic process//organic substance metabolic process//cellular biosynthetic process//metabolic process//cellular metabolic process//primary metabolic process//lipid metabolic process//phospholipid metabolic process//phosphate-containing compound metabolic process//phospholipid biosynthetic process//organophosphate biosynthetic process//organophosphate metabolic proces…	GO:0005575//GO:0016020	cellular_component//membrane	GO:0003824//GO:0016780//GO:0016772//GO:0016740//GO:0003674	catalytic activity//phosphotransferase activity, for other substituted phosphate groups//transferase activity, transferring phosphorus-containing groups//transferase activity//molecular_function
100861031	2.45165	1.70771	6.43418	zinc finger protein 48	GO:0006807//GO:0034641//GO:0090304//GO:0008150//GO:0050896//GO:0006974//GO:0046483//GO:0044260//GO:0006139//GO:0009987//GO:0071704//GO:0006950//GO:0006281//GO:0006725//GO:0051716//GO:0044237//GO:0008152//GO:0044238//GO:0043170//GO:0033554//GO:0006259	nitrogen compound metabolic process//cellular nitrogen compound metabolic process//nucleic acid metabolic process//biological_process//response to stimulus//response to DNA damage stimulus//heterocycle metabolic process//cellular macromolecule metabolic process//nucleobase-containing compound metabolic process//cellular process//organic substance metabolic process//response to stress//DNA repair/…	--	--	GO:0005488//GO:0046872//GO:0008270//GO:0046914//GO:0043167//GO:0003674//GO:0043169	binding//metal ion binding//zinc ion binding//transition metal ion binding//ion binding//molecular_function//cation binding
100861033	2.45401	2.19436	2.23189	sulfatase modifying factor 2	GO:0071704//GO:0009987//GO:0044249//GO:0015947//GO:0015948//GO:0044237//GO:0008152//GO:0043447//GO:0009061//GO:0006091//GO:0015975//GO:0055114//GO:0015980//GO:0043446//GO:0008150//GO:0045333//GO:0009058	organic substance metabolic process//cellular process//cellular biosynthetic process//methane metabolic process//methanogenesis//cellular metabolic process//metabolic process//alkane biosynthetic process//anaerobic respiration//generation of precursor metabolites and energy//energy derivation by oxidation of reduced inorganic compounds//oxidation-reduction process//energy derivation by oxidation …	--	--	--	--
100861034	13.5228	11.0228	14.4158	RAB guanine nucleotide exchange factor (GEF) 1, transcript variant X1	GO:0009056//GO:0070271//GO:0019439//GO:0008150//GO:0044248//GO:0022607//GO:0043933//GO:0055114//GO:0051260//GO:0071822//GO:0071840//GO:0016043//GO:0065003//GO:0006461//GO:0008152//GO:0044237//GO:0051259//GO:0006725//GO:0044085//GO:0009987	catabolic process//protein complex biogenesis//aromatic compound catabolic process//biological_process//cellular catabolic process//cellular component assembly//macromolecular complex subunit organization//oxidation-reduction process//protein homooligomerization//protein complex subunit organization//cellular component organization or biogenesis//cellular component organization//macromolecular co…	--	--	GO:0046914//GO:0043167//GO:0051536//GO:0003674//GO:0003676//GO:0016491//GO:0008270//GO:0016708//GO:0051537//GO:0051213//GO:0046872//GO:0016705//GO:0003677//GO:0005506//GO:0005488//GO:0097159//GO:0051540//GO:0003824//GO:0043169	transition metal ion binding//ion binding//iron-sulfur cluster binding//molecular_function//nucleic acid binding//oxidoreductase activity//zinc ion binding//oxidoreductase activity, acting on paired donors, with incorporation or reduction of molecular oxygen, NADH or NADPH as one donor, and incorporation of two atoms of oxygen into one donor//2 iron, 2 sulfur cluster binding//dioxygenase activity…
100861035	59.331	63.5241	57.3998	GATS protein-like 2	--	--	--	--	--	--
100861036	10.7213	9.53694	13.9776	MTOR associated protein, LST8 homolog (S. cerevisiae), transcript variant X1	GO:0010467//GO:0065007//GO:0031326//GO:0080090//GO:0044238//GO:0019438//GO:0031323//GO:2000112//GO:0016070//GO:2001141//GO:0043170//GO:0051171//GO:0071704//GO:0009987//GO:0060255//GO:0009889//GO:0006139//GO:0044249//GO:0051252//GO:0008152//GO:0006351//GO:0010556//GO:0044237//GO:0019219//GO:0006725//GO:0050789//GO:0034645//GO:0018130//GO:0019222//GO:0008150//GO:0050794//GO:0009058//GO:0006355//GO:…	gene expression//biological regulation//regulation of cellular biosynthetic process//regulation of primary metabolic process//primary metabolic process//aromatic compound biosynthetic process//regulation of cellular metabolic process//regulation of cellular macromolecule biosynthetic process//RNA metabolic process//regulation of RNA biosynthetic process//macromolecule metabolic process//regulatio…	GO:0043229//GO:0043227//GO:0043226//GO:0005634//GO:0005622//GO:0005623//GO:0005575//GO:0043231//GO:0044464//GO:0044424	intracellular organelle//membrane-bounded organelle//organelle//nucleus//intracellular//cell//cellular_component//intracellular membrane-bounded organelle//cell part//intracellular part	GO:0003674//GO:0005488//GO:0005515	molecular_function//binding//protein binding
100861038	39.712	35.5086	41.665	polymerase (RNA) II (DNA directed) polypeptide J, 13.3kDa	GO:0006139//GO:0071704//GO:0009987//GO:0034645//GO:0006725//GO:0006351//GO:0008152//GO:0044237//GO:0044249//GO:0019438//GO:0044238//GO:0010467//GO:0043170//GO:0016070//GO:0032774//GO:0006807//GO:0034641//GO:0090304//GO:0009058//GO:0008150//GO:0018130//GO:0009059//GO:0044271//GO:0044260//GO:0034654//GO:0046483	nucleobase-containing compound metabolic process//organic substance metabolic process//cellular process//cellular macromolecule biosynthetic process//cellular aromatic compound metabolic process//transcription, DNA-dependent//metabolic process//cellular metabolic process//cellular biosynthetic process//aromatic compound biosynthetic process//primary metabolic process//gene expression//macromolecu…	--	--	GO:0046983//GO:0005488//GO:0005515//GO:0003674	protein dimerization activity//binding//protein binding//molecular_function
100861039	7.96867	6.97711	6.19487	procollagen-lysine, 2-oxoglutarate 5-dioxygenase 1	GO:0008152//GO:0008150//GO:0055114	metabolic process//biological_process//oxidation-reduction process	--	--	GO:0003824//GO:0003674//GO:0016491//GO:0016705//GO:0051213//GO:0016706	catalytic activity//molecular_function//oxidoreductase activity//oxidoreductase activity, acting on paired donors, with incorporation or reduction of molecular oxygen//dioxygenase activity//oxidoreductase activity, acting on paired donors, with incorporation or reduction of molecular oxygen, 2-oxoglutarate as one donor, and incorporation of one atom each of oxygen into both donors
100861041	13.3739	13.5622	12.8752	survival motor neuron domain containing 1, transcript variant X2	GO:0016070//GO:0043170//GO:0006396//GO:0044238//GO:0010467//GO:0044237//GO:0008152//GO:0006725//GO:0009987//GO:0071704//GO:0006139//GO:0016071//GO:0006397//GO:0044260//GO:0046483//GO:0008150//GO:0090304//GO:0034641//GO:0006807	RNA metabolic process//macromolecule metabolic process//RNA processing//primary metabolic process//gene expression//cellular metabolic process//metabolic process//cellular aromatic compound metabolic process//cellular process//organic substance metabolic process//nucleobase-containing compound metabolic process//mRNA metabolic process//mRNA processing//cellular macromolecule metabolic process//he…	GO:0043227//GO:0043229//GO:0005622//GO:0005634//GO:0043226//GO:0005737//GO:0005623//GO:0044424//GO:0044464//GO:0043231//GO:0005575	membrane-bounded organelle//intracellular organelle//intracellular//nucleus//organelle//cytoplasm//cell//intracellular part//cell part//intracellular membrane-bounded organelle//cellular_component	GO:0003723//GO:0097159//GO:0003676//GO:0003674//GO:0005488	RNA binding//organic cyclic compound binding//nucleic acid binding//molecular_function//binding
100861042	35.1106	27.4738	34.6569	MAX-like protein X	GO:0009059//GO:0046483//GO:0034654//GO:0044260//GO:0044271//GO:0008150//GO:0009058//GO:0018130//GO:0090304//GO:0006807//GO:0032774//GO:0034641//GO:0043170//GO:0016070//GO:0019438//GO:0010467//GO:0044238//GO:0006725//GO:0034645//GO:0044249//GO:0008152//GO:0006351//GO:0044237//GO:0006139//GO:0009987//GO:0071704	macromolecule biosynthetic process//heterocycle metabolic process//nucleobase-containing compound biosynthetic process//cellular macromolecule metabolic process//cellular nitrogen compound biosynthetic process//biological_process//biosynthetic process//heterocycle biosynthetic process//nucleic acid metabolic process//nitrogen compound metabolic process//RNA biosynthetic process//cellular nitrogen…	--	--	GO:0003674//GO:0016740//GO:0005515//GO:0005488//GO:0016779//GO:0034062//GO:0016772//GO:0003899//GO:0046983//GO:0003824	molecular_function//transferase activity//protein binding//binding//nucleotidyltransferase activity//RNA polymerase activity//transferase activity, transferring phosphorus-containing groups//DNA-directed RNA polymerase activity//protein dimerization activity//catalytic activity
100861043	1.22392	0.299647	0.769481	PSMC3 interacting protein, transcript variant X1	GO:0000003//GO:0051649//GO:0032774//GO:0006807//GO:0010629//GO:0043093//GO:0034641//GO:0006091//GO:0010605//GO:0032505//GO:0006418//GO:0030001//GO:0051301//GO:0051253//GO:0000917//GO:0010468//GO:0051234//GO:0055114//GO:0031327//GO:0090304//GO:0010558//GO:0022607//GO:0045892//GO:0044248//GO:0008150//GO:0048523//GO:0050794//GO:0043038//GO:0006355//GO:0009058//GO:0006082//GO:0007049//GO:0018130//GO:…	reproduction//establishment of localization in cell//RNA biosynthetic process//nitrogen compound metabolic process//negative regulation of gene expression//cytokinesis by binary fission//cellular nitrogen compound metabolic process//generation of precursor metabolites and energy//negative regulation of macromolecule metabolic process//reproduction of a single-celled organism//tRNA aminoacylation …	GO:0031224//GO:0005575//GO:0019012//GO:0070013//GO:0044445//GO:0032991//GO:0043231//GO:0044464//GO:0044424//GO:0016021//GO:0005654//GO:0044423//GO:0005829//GO:0043233//GO:0016272//GO:0005623//GO:0016020//GO:0044422//GO:0019028//GO:0043234//GO:0044451//GO:0005737//GO:0044444//GO:0044425//GO:0043226//GO:0005634//GO:0005622//GO:0044446//GO:0042597//GO:0044428//GO:0031974//GO:0016592//GO:0043229//GO:…	intrinsic to membrane//cellular_component//virion//intracellular organelle lumen//cytosolic part//macromolecular complex//intracellular membrane-bounded organelle//cell part//intracellular part//integral to membrane//nucleoplasm//virion part//cytosol//organelle lumen//prefoldin complex//cell//membrane//organelle part//viral capsid//protein complex//nucleoplasm part//cytoplasm//cytoplasmic part//m…	GO:0005488//GO:0020037//GO:0005506//GO:0022857//GO:0032549//GO:0003677//GO:0046872//GO:0001883//GO:0005515//GO:0008270//GO:0043167//GO:0046873//GO:0046914//GO:0016875//GO:0009055//GO:0003712//GO:0016874//GO:0003676//GO:0043168//GO:0003674//GO:0032559//GO:0032550//GO:0022891//GO:0045502//GO:0003824//GO:0032555//GO:0000988//GO:0000989//GO:0042802//GO:0008237//GO:0043169//GO:0008134//GO:0030554//GO:…	binding//heme binding//iron ion binding//transmembrane transporter activity//ribonucleoside binding//DNA binding//metal ion binding//purine nucleoside binding//protein binding//zinc ion binding//ion binding//metal ion transmembrane transporter activity//transition metal ion binding//ligase activity, forming carbon-oxygen bonds//electron carrier activity//transcription cofactor activity//ligase ac…
100861044	8.95229	8.7694	7.16275	zinc finger, DHHC-type containing 6, transcript variant X1	GO:0019229//GO:0051239//GO:0065007//GO:0044057//GO:0032501//GO:0050789//GO:0008015//GO:0003018//GO:0035150//GO:0090066//GO:0003008//GO:0008150//GO:0003013//GO:0050880//GO:0042310//GO:0065008	regulation of vasoconstriction//regulation of multicellular organismal process//biological regulation//regulation of system process//multicellular organismal process//regulation of biological process//blood circulation//vascular process in circulatory system//regulation of tube size//regulation of anatomical structure size//system process//biological_process//circulatory system process//regulatio…	GO:0005576//GO:0005575	extracellular region//cellular_component	GO:0097159//GO:0000166//GO:0043169//GO:0046914//GO:0043167//GO:0003674//GO:0008270//GO:0046872//GO:0005488	organic cyclic compound binding//nucleotide binding//cation binding//transition metal ion binding//ion binding//molecular_function//zinc ion binding//metal ion binding//binding
100861046	13.007	11.1184	12.9981	methylphosphate capping enzyme	GO:0008213//GO:0006464//GO:0008150//GO:0051704//GO:0044260//GO:0071704//GO:0043412//GO:0009987//GO:0006479//GO:0044237//GO:0008152//GO:0019538//GO:0044267//GO:0044238//GO:0032259//GO:0009405//GO:0043414//GO:0043170	protein alkylation//protein modification process//biological_process//multi-organism process//cellular macromolecule metabolic process//organic substance metabolic process//macromolecule modification//cellular process//protein methylation//cellular metabolic process//metabolic process//protein metabolic process//cellular protein metabolic process//primary metabolic process//methylation//pathogene…	GO:0005575//GO:0044464//GO:0044424//GO:0005623//GO:0005737//GO:0005622//GO:0005576	cellular_component//cell part//intracellular part//cell//cytoplasm//intracellular//extracellular region	GO:0008171//GO:0016740//GO:0003674//GO:0003824//GO:0008168//GO:0008276//GO:0016741	O-methyltransferase activity//transferase activity//molecular_function//catalytic activity//methyltransferase activity//protein methyltransferase activity//transferase activity, transferring one-carbon groups
100861047	29.1478	26.2531	27.3795	uncharacterized LOC100861047, transcript variant X3	--	--	--	--	--	--
100861048	5.44738	4.31281	4.75647	adaptor-related protein complex 4, mu 1 subunit, transcript variant X2	GO:0016192//GO:0070727//GO:0009987//GO:0046907//GO:0051179//GO:0006810//GO:0006886//GO:0051641//GO:0071702//GO:0008104//GO:0051234//GO:0045184//GO:0015031//GO:0051649//GO:0033036//GO:0034613//GO:0008150	vesicle-mediated transport//cellular macromolecule localization//cellular process//intracellular transport//localization//transport//intracellular protein transport//cellular localization//organic substance transport//protein localization//establishment of localization//establishment of protein localization//protein transport//establishment of localization in cell//macromolecule localization//cel…	GO:0030119//GO:0005622//GO:0030118//GO:0044425//GO:0044444//GO:0005737//GO:0043234//GO:0030131//GO:0044424//GO:0048475//GO:0044464//GO:0032991//GO:0030117//GO:0005575//GO:0016020//GO:0005623	AP-type membrane coat adaptor complex//intracellular//clathrin coat//membrane part//cytoplasmic part//cytoplasm//protein complex//clathrin adaptor complex//intracellular part//coated membrane//cell part//macromolecular complex//membrane coat//cellular_component//membrane//cell	GO:0005515//GO:0005488//GO:0003674	protein binding//binding//molecular_function
100861049	9.21139	7.98708	10.2298	zinc finger protein 3, transcript variant X1	GO:0016070//GO:2000112//GO:0006259//GO:0031323//GO:0033554//GO:0043170//GO:0051171//GO:2001141//GO:0031326//GO:0080090//GO:0044238//GO:0010467//GO:0065007//GO:0019438//GO:0044237//GO:0010556//GO:0006351//GO:0008152//GO:0019219//GO:0035556//GO:0007154//GO:0044249//GO:0051716//GO:0051252//GO:0007165//GO:0034645//GO:0006725//GO:0050789//GO:0006281//GO:0060255//GO:0006950//GO:0071704//GO:0023052//GO:…	RNA metabolic process//regulation of cellular macromolecule biosynthetic process//DNA metabolic process//regulation of cellular metabolic process//cellular response to stress//macromolecule metabolic process//regulation of nitrogen compound metabolic process//regulation of RNA biosynthetic process//regulation of cellular biosynthetic process//regulation of primary metabolic process//primary metab…	GO:0005622//GO:0005623//GO:0044464//GO:0005575	intracellular//cell//cell part//cellular_component	GO:0097159//GO:0043169//GO:0003674//GO:0003676//GO:0043167//GO:0046914//GO:0008270//GO:0046872//GO:0003677//GO:0005488	organic cyclic compound binding//cation binding//molecular_function//nucleic acid binding//ion binding//transition metal ion binding//zinc ion binding//metal ion binding//DNA binding//binding
100861053	23.8584	18.7524	27.1407	host cell factor C1 regulator 1 (XPO1 dependent), transcript variant X1	--	--	--	--	--	--
100861054	43.1481	50.2364	54.1593	small nuclear ribonucleoprotein 25kDa (U11%2FU12)	--	--	--	--	GO:0003674//GO:0005515//GO:0005488	molecular_function//protein binding//binding
100861055	3.60869	1.93676	3.76211	clusterin associated protein 1, transcript variant X2	GO:0009059//GO:0034654//GO:0046483//GO:0044260//GO:0044271//GO:0009607//GO:0008150//GO:0006355//GO:0009058//GO:0051704//GO:0050896//GO:0050794//GO:0019222//GO:0018130//GO:0051707//GO:0010468//GO:0090304//GO:0032774//GO:0006807//GO:0034641//GO:0006952//GO:2001141//GO:0043170//GO:0051171//GO:0031323//GO:2000112//GO:0016070//GO:0019438//GO:0065007//GO:0010467//GO:0044238//GO:0080090//GO:0031326//GO:…	macromolecule biosynthetic process//nucleobase-containing compound biosynthetic process//heterocycle metabolic process//cellular macromolecule metabolic process//cellular nitrogen compound biosynthetic process//response to biotic stimulus//biological_process//regulation of transcription, DNA-dependent//biosynthetic process//multi-organism process//response to stimulus//regulation of cellular proc…	GO:0005575//GO:0005576	cellular_component//extracellular region	GO:0003674//GO:0005515//GO:0005488//GO:0051082	molecular_function//protein binding//binding//unfolded protein binding
100861058	2.71041	1.45986	2.00896	4-aminobutyrate aminotransferase	--	--	GO:0005622//GO:0005634//GO:0043226//GO:0043229//GO:0043227//GO:0044464//GO:0043231//GO:0044424//GO:0005575//GO:0005623	intracellular//nucleus//organelle//intracellular organelle//membrane-bounded organelle//cell part//intracellular membrane-bounded organelle//intracellular part//cellular_component//cell	GO:0016769//GO:0003824//GO:0008483//GO:0048037//GO:0005488//GO:0030170//GO:0043167//GO:0003674//GO:0043168//GO:0016740	transferase activity, transferring nitrogenous groups//catalytic activity//transaminase activity//cofactor binding//binding//pyridoxal phosphate binding//ion binding//molecular_function//anion binding//transferase activity
100861060	4.69418	4.69236	4.81034	RAB40C, member RAS oncogene family	GO:0050794//GO:0050896//GO:0008150//GO:0065007//GO:0007165//GO:0050789//GO:0035556//GO:0051716//GO:0007154//GO:0023052//GO:0009987//GO:0007264	regulation of cellular process//response to stimulus//biological_process//biological regulation//signal transduction//regulation of biological process//intracellular signal transduction//cellular response to stimulus//cell communication//signaling//cellular process//small GTPase mediated signal transduction	GO:0016020//GO:0005623//GO:0016021//GO:0044464//GO:0031224//GO:0005575//GO:0005622//GO:0044425	membrane//cell//integral to membrane//cell part//intrinsic to membrane//cellular_component//intracellular//membrane part	GO:0038023//GO:0003674//GO:0043168//GO:0043167//GO:0005525//GO:0004872//GO:0004871//GO:0019001//GO:0001883//GO:0032549//GO:0005488//GO:0000166//GO:0097159//GO:0001882//GO:0032561//GO:0017076//GO:0035639//GO:0004888//GO:0032553//GO:0032550//GO:0032555//GO:0060089	signaling receptor activity//molecular_function//anion binding//ion binding//GTP binding//receptor activity//signal transducer activity//guanyl nucleotide binding//purine nucleoside binding//ribonucleoside binding//binding//nucleotide binding//organic cyclic compound binding//nucleoside binding//guanyl ribonucleotide binding//purine nucleotide binding//purine ribonucleoside triphosphate binding//…
100861062	3.0735	2.63213	3.31323	LYR motif containing 1, transcript variant X2	GO:0033554//GO:0043170//GO:0006259//GO:0006310//GO:0044238//GO:0006725//GO:0006281//GO:0051716//GO:0044237//GO:0008152//GO:0006139//GO:0071704//GO:0009987//GO:0006950//GO:0006974//GO:0046483//GO:0044260//GO:0008150//GO:0050896//GO:0090304//GO:0006807//GO:0034641	cellular response to stress//macromolecule metabolic process//DNA metabolic process//DNA recombination//primary metabolic process//cellular aromatic compound metabolic process//DNA repair//cellular response to stimulus//cellular metabolic process//metabolic process//nucleobase-containing compound metabolic process//organic substance metabolic process//cellular process//response to stress//respons…	GO:0005622//GO:0005737//GO:0005623//GO:0044464//GO:0044424//GO:0005575	intracellular//cytoplasm//cell//cell part//intracellular part//cellular_component	GO:0016787//GO:0003824//GO:0016788//GO:0003674	hydrolase activity//catalytic activity//hydrolase activity, acting on ester bonds//molecular_function
100861063	124.594	84.0833	229.754	glutamic-oxaloacetic transaminase 1, soluble (aspartate aminotransferase 1)	GO:0008152//GO:0008150//GO:0009058	metabolic process//biological_process//biosynthetic process	--	--	GO:0043167//GO:0043168//GO:0003674//GO:0005488//GO:0030170//GO:0048037	ion binding//anion binding//molecular_function//binding//pyridoxal phosphate binding//cofactor binding
100861064	4.92538	4.58166	6.54038	zinc finger, DHHC-type containing 16, transcript variant X1	--	--	--	--	GO:0043169//GO:0043167//GO:0046914//GO:0003674//GO:0008270//GO:0046872//GO:0005488	cation binding//ion binding//transition metal ion binding//molecular_function//zinc ion binding//metal ion binding//binding
100861065	726.99	621	585.543	ribosomal protein S15a	GO:0043170//GO:0044238//GO:0010467//GO:0034645//GO:0044267//GO:0008152//GO:0044237//GO:0019538//GO:0044249//GO:0006412//GO:0071704//GO:0009987//GO:0009059//GO:0044260//GO:0009058//GO:0008150	macromolecule metabolic process//primary metabolic process//gene expression//cellular macromolecule biosynthetic process//cellular protein metabolic process//metabolic process//cellular metabolic process//protein metabolic process//cellular biosynthetic process//translation//organic substance metabolic process//cellular process//macromolecule biosynthetic process//cellular macromolecule metabolic…	GO:0043228//GO:0043229//GO:0005622//GO:0005840//GO:0044444//GO:0005737//GO:0030529//GO:0043226//GO:0043232//GO:0005623//GO:0032991//GO:0044424//GO:0044464//GO:0005575	non-membrane-bounded organelle//intracellular organelle//intracellular//ribosome//cytoplasmic part//cytoplasm//ribonucleoprotein complex//organelle//intracellular non-membrane-bounded organelle//cell//macromolecular complex//intracellular part//cell part//cellular_component	GO:0003735//GO:0005198//GO:0003674	structural constituent of ribosome//structural molecule activity//molecular_function
100861066	9.11417	7.51134	7.7402	ER lipid raft associated 1	--	--	--	--	--	--
100861068	16.8656	15.3911	15.9653	nucleolar and coiled-body phosphoprotein 1, transcript variant X2	--	--	--	--	--	--
100861069	16.0597	15.1816	17.2308	golgi brefeldin A resistant guanine nucleotide exchange factor 1, transcript variant X7	GO:0007265//GO:0065007//GO:0048583//GO:0006950//GO:0010646//GO:0051056//GO:0009987//GO:0023052//GO:0007264//GO:0007165//GO:0050789//GO:0035556//GO:0051716//GO:0007154//GO:0046578//GO:0050794//GO:0050896//GO:0008150//GO:0032012//GO:0023051//GO:0032011//GO:0006952//GO:0009966	Ras protein signal transduction//biological regulation//regulation of response to stimulus//response to stress//regulation of cell communication//regulation of small GTPase mediated signal transduction//cellular process//signaling//small GTPase mediated signal transduction//signal transduction//regulation of biological process//intracellular signal transduction//cellular response to stimulus//cel…	GO:0005576//GO:0005575	extracellular region//cellular_component	GO:0030234//GO:0005086//GO:0005083//GO:0030695//GO:0060589//GO:0003674//GO:0005085	enzyme regulator activity//ARF guanyl-nucleotide exchange factor activity//small GTPase regulator activity//GTPase regulator activity//nucleoside-triphosphatase regulator activity//molecular_function//guanyl-nucleotide exchange factor activity
100861071	2.80873	2.54016	2.33719	arsenic (%2B3 oxidation state) methyltransferase	GO:0090304//GO:0009451//GO:0008033//GO:0034641//GO:0008213//GO:0006807//GO:0046483//GO:0044260//GO:0006464//GO:0008150//GO:0008152//GO:0044237//GO:0019538//GO:0006725//GO:0044267//GO:0071704//GO:0043412//GO:0009987//GO:0006399//GO:0006479//GO:0006400//GO:0006139//GO:0016070//GO:0043414//GO:0034660//GO:0006396//GO:0043170//GO:0010467//GO:0044238//GO:0034470//GO:0032259	nucleic acid metabolic process//RNA modification//tRNA processing//cellular nitrogen compound metabolic process//protein alkylation//nitrogen compound metabolic process//heterocycle metabolic process//cellular macromolecule metabolic process//protein modification process//biological_process//metabolic process//cellular metabolic process//protein metabolic process//cellular aromatic compound metab…	GO:0044464//GO:0044424//GO:0005575//GO:0005623//GO:0005622//GO:0005737	cell part//intracellular part//cellular_component//cell//intracellular//cytoplasm	GO:0051998//GO:0003674//GO:0016279//GO:0008171//GO:0008176//GO:0008173//GO:0008757//GO:0016740//GO:0016423//GO:0003824//GO:0042054//GO:0008168//GO:0008170//GO:0016278//GO:0004719//GO:0016741//GO:0008276//GO:0018024//GO:0010340//GO:0008175	protein carboxyl O-methyltransferase activity//molecular_function//protein-lysine N-methyltransferase activity//O-methyltransferase activity//tRNA (guanine-N7-)-methyltransferase activity//RNA methyltransferase activity//S-adenosylmethionine-dependent methyltransferase activity//transferase activity//tRNA (guanine) methyltransferase activity//catalytic activity//histone methyltransferase activity…
100861072	1.62077	1.3287	1.34686	cyclin M2	--	--	--	--	GO:0003674//GO:0005488//GO:0097159//GO:0000166//GO:0030554//GO:0017076	molecular_function//binding//organic cyclic compound binding//nucleotide binding//adenyl nucleotide binding//purine nucleotide binding
100861073	2.16951	1.95055	2.21448	dCMP deaminase	--	--	--	--	GO:0043169//GO:0003824//GO:0004721//GO:0004725//GO:0016787//GO:0005488//GO:0046872//GO:0016791//GO:0008270//GO:0042578//GO:0003674//GO:0016788//GO:0043167//GO:0046914	cation binding//catalytic activity//phosphoprotein phosphatase activity//protein tyrosine phosphatase activity//hydrolase activity//binding//metal ion binding//phosphatase activity//zinc ion binding//phosphoric ester hydrolase activity//molecular_function//hydrolase activity, acting on ester bonds//ion binding//transition metal ion binding
100861074	2.41523	2.88263	2.40255	ankyrin repeat domain 37, transcript variant X2	--	--	--	--	GO:0003674//GO:0005488//GO:0005515	molecular_function//binding//protein binding
100861075	26.8606	29.5756	26.7631	FSHD region gene 1	--	--	--	--	GO:0003779//GO:0030674//GO:0051015//GO:0003674//GO:0005488//GO:0008092//GO:0005515//GO:0060090	actin binding//protein binding, bridging//actin filament binding//molecular_function//binding//cytoskeletal protein binding//protein binding//binding, bridging
100861076	2.00239	1.66615	2.1956	RAB4A, member RAS oncogene family	GO:0009308//GO:0007049//GO:0008150//GO:0050896//GO:0050794//GO:0034641//GO:0006807//GO:0006576//GO:0065007//GO:0051716//GO:0007154//GO:0035556//GO:0044237//GO:0008152//GO:0050789//GO:0044106//GO:0007165//GO:0009987//GO:0023052//GO:0071704//GO:0007264	amine metabolic process//cell cycle//biological_process//response to stimulus//regulation of cellular process//cellular nitrogen compound metabolic process//nitrogen compound metabolic process//cellular biogenic amine metabolic process//biological regulation//cellular response to stimulus//cell communication//intracellular signal transduction//cellular metabolic process//metabolic process//regula…	GO:0016020//GO:0044422//GO:0005623//GO:0031967//GO:0044464//GO:0043231//GO:0044455//GO:0044424//GO:0005743//GO:0005575//GO:0070469//GO:0043229//GO:0043227//GO:0031975//GO:0019866//GO:0044446//GO:0031966//GO:0005622//GO:0005634//GO:0005739//GO:0005740//GO:0031090//GO:0043226//GO:0044429//GO:0044425//GO:0005746//GO:0005737//GO:0044444	membrane//organelle part//cell//organelle envelope//cell part//intracellular membrane-bounded organelle//mitochondrial membrane part//intracellular part//mitochondrial inner membrane//cellular_component//respiratory chain//intracellular organelle//membrane-bounded organelle//envelope//organelle inner membrane//intracellular organelle part//mitochondrial membrane//intracellular//nucleus//mitochond…	GO:0043167//GO:0003674//GO:0043168//GO:0009055//GO:0003924//GO:0016491//GO:0016676//GO:0019001//GO:0015002//GO:0005525//GO:0016675//GO:0001883//GO:0015078//GO:0016462//GO:0005488//GO:0022857//GO:0032549//GO:0016787//GO:0005524//GO:0016818//GO:0097159//GO:0004129//GO:0000166//GO:0015077//GO:0032561//GO:0001882//GO:0008324//GO:0032553//GO:0015075//GO:0035639//GO:0030554//GO:0017076//GO:0005215//GO:…	ion binding//molecular_function//anion binding//electron carrier activity//GTPase activity//oxidoreductase activity//oxidoreductase activity, acting on a heme group of donors, oxygen as acceptor//guanyl nucleotide binding//heme-copper terminal oxidase activity//GTP binding//oxidoreductase activity, acting on a heme group of donors//purine nucleoside binding//hydrogen ion transmembrane transporter…
100861077	24.2028	25.8401	24.7264	CCR4-NOT transcription complex, subunit 7	GO:0009987//GO:0019058//GO:0016032//GO:0044403//GO:0044419//GO:0019079//GO:0008150//GO:0051704	cellular process//viral infectious cycle//viral reproduction//symbiosis, encompassing mutualism through parasitism//interspecies interaction between organisms//viral genome replication//biological_process//multi-organism process	GO:0043226//GO:0005634//GO:0005622//GO:0043229//GO:0043227//GO:0005575//GO:0043231//GO:0044464//GO:0044424//GO:0005623	organelle//nucleus//intracellular//intracellular organelle//membrane-bounded organelle//cellular_component//intracellular membrane-bounded organelle//cell part//intracellular part//cell	--	--
100861078	19.9495	20.2827	21.7875	pyrophosphatase (inorganic) 1	GO:0006796//GO:0008150//GO:0006793//GO:0009987//GO:0008152//GO:0044237	phosphate-containing compound metabolic process//biological_process//phosphorus metabolic process//cellular process//metabolic process//cellular metabolic process	GO:0005575//GO:0044464//GO:0044424//GO:0005623//GO:0005737//GO:0005622	cellular_component//cell part//intracellular part//cell//cytoplasm//intracellular	GO:0005488//GO:0016462//GO:0046872//GO:0043167//GO:0003674//GO:0003824//GO:0043169//GO:0016817//GO:0004427//GO:0000287//GO:0016787//GO:0016818	binding//pyrophosphatase activity//metal ion binding//ion binding//molecular_function//catalytic activity//cation binding//hydrolase activity, acting on acid anhydrides//inorganic diphosphatase activity//magnesium ion binding//hydrolase activity//hydrolase activity, acting on acid anhydrides, in phosphorus-containing anhydrides
100861079	43.6451	43.1469	48.5812	leucine rich repeat containing 20, transcript variant X1	GO:0009059//GO:0034654//GO:0046483//GO:0044271//GO:0044260//GO:0006357//GO:0008150//GO:0050794//GO:0006355//GO:0009058//GO:0018130//GO:0019222//GO:0010468//GO:0090304//GO:0032774//GO:0006807//GO:0034641//GO:2001141//GO:0043170//GO:0051171//GO:0031323//GO:0016070//GO:2000112//GO:0019438//GO:0010467//GO:0065007//GO:0031326//GO:0044238//GO:0080090//GO:0050789//GO:0006725//GO:0034645//GO:0044249//GO:…	macromolecule biosynthetic process//nucleobase-containing compound biosynthetic process//heterocycle metabolic process//cellular nitrogen compound biosynthetic process//cellular macromolecule metabolic process//regulation of transcription from RNA polymerase II promoter//biological_process//regulation of cellular process//regulation of transcription, DNA-dependent//biosynthetic process//heterocyc…	GO:0005623//GO:0032991//GO:0044464//GO:0044424//GO:0005575//GO:0033588//GO:0005622//GO:0043234	cell//macromolecular complex//cell part//intracellular part//cellular_component//Elongator holoenzyme complex//intracellular//protein complex	GO:0003674//GO:0005515//GO:0005488	molecular_function//protein binding//binding
100861080	2.20343	2.17825	2.02492	sphingosine-1-phosphate lyase 1, transcript variant X1	GO:0009987//GO:0071704//GO:0019752//GO:0008152//GO:0044237//GO:0043436//GO:0006520//GO:0044238//GO:0044281//GO:0006807//GO:0009058//GO:0008150//GO:0006082	cellular process//organic substance metabolic process//carboxylic acid metabolic process//metabolic process//cellular metabolic process//oxoacid metabolic process//cellular amino acid metabolic process//primary metabolic process//small molecule metabolic process//nitrogen compound metabolic process//biosynthetic process//biological_process//organic acid metabolic process	--	--	GO:0016829//GO:0003824//GO:0016830//GO:0016831//GO:0005488//GO:0030170//GO:0048037//GO:0016740//GO:0003674//GO:0043168//GO:0043167	lyase activity//catalytic activity//carbon-carbon lyase activity//carboxy-lyase activity//binding//pyridoxal phosphate binding//cofactor binding//transferase activity//molecular_function//anion binding//ion binding
100861081	130.257	123.282	136.818	activating signal cointegrator 1 complex subunit 1, transcript variant X1	GO:0008150//GO:0046483//GO:0044260//GO:0034472//GO:0006807//GO:0034641//GO:0016180//GO:0090304//GO:0034470//GO:0010467//GO:0044238//GO:0016073//GO:0034660//GO:0043170//GO:0006396//GO:0016070//GO:0006139//GO:0009987//GO:0031123//GO:0071704//GO:0034477//GO:0006725//GO:0043628//GO:0044237//GO:0008152	biological_process//heterocycle metabolic process//cellular macromolecule metabolic process//snRNA 3'-end processing//nitrogen compound metabolic process//cellular nitrogen compound metabolic process//snRNA processing//nucleic acid metabolic process//ncRNA processing//gene expression//primary metabolic process//snRNA metabolic process//ncRNA metabolic process//macromolecule metabolic process//RNA…	--	--	GO:0004518//GO:0016788//GO:0003676//GO:0003674//GO:0005488//GO:0016787//GO:0097159//GO:0003723//GO:0003824	nuclease activity//hydrolase activity, acting on ester bonds//nucleic acid binding//molecular_function//binding//hydrolase activity//organic cyclic compound binding//RNA binding//catalytic activity
100861082	51.5452	44.8774	50.0655	mitochondrial calcium uptake 1, transcript variant X2	--	--	--	--	GO:0046872//GO:0005488//GO:0003674//GO:0043167//GO:0005509//GO:0043169	metal ion binding//binding//molecular_function//ion binding//calcium ion binding//cation binding
100861083	15.4539	12.871	11.357	ecdysoneless homolog (Drosophila), transcript variant X4	--	--	--	--	--	--
100861084	19.7905	18.8556	20.6276	SEC24 family, member C (S. cerevisiae), transcript variant X2	GO:0016482//GO:0033036//GO:0051649//GO:0051234//GO:0008104//GO:0015031//GO:0045184//GO:0034613//GO:0008150//GO:0009987//GO:0070727//GO:0016192//GO:0046907//GO:0048193//GO:0051179//GO:0006888//GO:0071702//GO:0051641//GO:0006886//GO:0006810	cytoplasmic transport//macromolecule localization//establishment of localization in cell//establishment of localization//protein localization//protein transport//establishment of protein localization//cellular protein localization//biological_process//cellular process//cellular macromolecule localization//vesicle-mediated transport//intracellular transport//Golgi vesicle transport//localization//…	GO:0031982//GO:0005575//GO:0030117//GO:0030659//GO:0012506//GO:0030127//GO:0030658//GO:0044464//GO:0048475//GO:0043231//GO:0044424//GO:0044433//GO:0032991//GO:0030120//GO:0005623//GO:0012505//GO:0030662//GO:0012507//GO:0030134//GO:0031410//GO:0016020//GO:0044422//GO:0031090//GO:0043226//GO:0044425//GO:0043234//GO:0005737//GO:0044444//GO:0030133//GO:0044446//GO:0016023//GO:0005622//GO:0031988//GO:…	vesicle//cellular_component//membrane coat//cytoplasmic vesicle membrane//vesicle membrane//COPII vesicle coat//transport vesicle membrane//cell part//coated membrane//intracellular membrane-bounded organelle//intracellular part//cytoplasmic vesicle part//macromolecular complex//vesicle coat//cell//endomembrane system//coated vesicle membrane//ER to Golgi transport vesicle membrane//ER to Golgi t…	GO:0005488//GO:0046872//GO:0008270//GO:0046914//GO:0043167//GO:0003674//GO:0043169	binding//metal ion binding//zinc ion binding//transition metal ion binding//ion binding//molecular_function//cation binding
100861086	14.7509	14.4867	12.2029	wings apart-like homolog (Drosophila), transcript variant X1	--	--	--	--	--	--
100861087	11.8926	11.0159	9.96946	mitogen-activated protein kinase 8, transcript variant X5	GO:0044264//GO:0044262//GO:0006796//GO:0016051//GO:0000271//GO:0008150//GO:0006464//GO:0009058//GO:0034637//GO:0044255//GO:0009059//GO:0005975//GO:0006793//GO:0044260//GO:0009103//GO:0009987//GO:0008610//GO:0043412//GO:0071704//GO:0044267//GO:0034645//GO:0044249//GO:0006468//GO:0033692//GO:0019538//GO:0044237//GO:0008152//GO:0044238//GO:0006629//GO:0008653//GO:0043170//GO:0016310//GO:0005976	cellular polysaccharide metabolic process//cellular carbohydrate metabolic process//phosphate-containing compound metabolic process//carbohydrate biosynthetic process//polysaccharide biosynthetic process//biological_process//protein modification process//biosynthetic process//cellular carbohydrate biosynthetic process//cellular lipid metabolic process//macromolecule biosynthetic process//carbohyd…	GO:0005575//GO:0016020	cellular_component//membrane	GO:0005488//GO:0032549//GO:0016772//GO:0001883//GO:0016301//GO:0016740//GO:0004672//GO:0043167//GO:0043168//GO:0003674//GO:0032550//GO:0032559//GO:0032555//GO:0003824//GO:0016773//GO:0035639//GO:0030554//GO:0017076//GO:0032553//GO:0001882//GO:0000166//GO:0005524//GO:0097159	binding//ribonucleoside binding//transferase activity, transferring phosphorus-containing groups//purine nucleoside binding//kinase activity//transferase activity//protein kinase activity//ion binding//anion binding//molecular_function//purine ribonucleoside binding//adenyl ribonucleotide binding//purine ribonucleotide binding//catalytic activity//phosphotransferase activity, alcohol group as acc…
100861088	119.143	112.064	171.044	translocase of outer mitochondrial membrane 20 homolog (yeast)	GO:0015031//GO:0045184//GO:0008104//GO:0051234//GO:0051649//GO:0033036//GO:0006605//GO:0008150//GO:0034613//GO:0046907//GO:0070727//GO:0009987//GO:0051641//GO:0071702//GO:0006810//GO:0006886//GO:0051179	protein transport//establishment of protein localization//protein localization//establishment of localization//establishment of localization in cell//macromolecule localization//protein targeting//biological_process//cellular protein localization//intracellular transport//cellular macromolecule localization//cellular process//cellular localization//organic substance transport//transport//intracel…	GO:0032991//GO:0043231//GO:0044464//GO:0044424//GO:0044455//GO:0005615//GO:0005575//GO:0031968//GO:0005741//GO:0044422//GO:0016020//GO:0019867//GO:0005623//GO:0031967//GO:0005739//GO:0044421//GO:0005622//GO:0031966//GO:0044446//GO:0043234//GO:0044444//GO:0005737//GO:0031090//GO:0005740//GO:0044425//GO:0044429//GO:0043226//GO:0005742//GO:0005576//GO:0031975//GO:0043229//GO:0043227	macromolecular complex//intracellular membrane-bounded organelle//cell part//intracellular part//mitochondrial membrane part//extracellular space//cellular_component//organelle outer membrane//mitochondrial outer membrane//organelle part//membrane//outer membrane//cell//organelle envelope//mitochondrion//extracellular region part//intracellular//mitochondrial membrane//intracellular organelle par…	GO:0005515//GO:0005488//GO:0003674	protein binding//binding//molecular_function
100861089	25.1272	28.9466	29.9251	ubiquitin-conjugating enzyme E2D 1, transcript variant X3	GO:0033036//GO:0051234//GO:0008104//GO:0015031//GO:0045184//GO:0008150//GO:0006464//GO:0044260//GO:0009987//GO:0071704//GO:0043412//GO:0019538//GO:0044237//GO:0008152//GO:0044267//GO:0044238//GO:0051179//GO:0043170//GO:0006810//GO:0071702	macromolecule localization//establishment of localization//protein localization//protein transport//establishment of protein localization//biological_process//protein modification process//cellular macromolecule metabolic process//cellular process//organic substance metabolic process//macromolecule modification//protein metabolic process//cellular metabolic process//metabolic process//cellular pr…	--	--	GO:0005488//GO:0005515//GO:0016879//GO:0003674//GO:0016874//GO:0003824//GO:0016881	binding//protein binding//ligase activity, forming carbon-nitrogen bonds//molecular_function//ligase activity//catalytic activity//acid-amino acid ligase activity
100861090	86.4392	85.1047	110.715	CDGSH iron sulfur domain 1	--	--	GO:0005575//GO:0043231//GO:0044464//GO:0044424//GO:0005623//GO:0043226//GO:0005622//GO:0043229//GO:0043227	cellular_component//intracellular membrane-bounded organelle//cell part//intracellular part//cell//organelle//intracellular//intracellular organelle//membrane-bounded organelle	GO:0005488//GO:0051537//GO:0051536//GO:0003674//GO:0051540	binding//2 iron, 2 sulfur cluster binding//iron-sulfur cluster binding//molecular_function//metal cluster binding
100861091	5.64266	4.26202	4.88091	tectonic family member 3, transcript variant X2	--	--	--	--	--	--
100861093	11.7102	12.7503	9.48315	leptin receptor overlapping transcript-like 1	--	--	--	--	--	--
100861094	33.3415	27.7453	30.2916	dynactin 6	--	--	--	--	--	--
100861095	4.8309	4.48829	4.72178	MAK16 homolog (S. cerevisiae)	GO:0016070//GO:0000377//GO:0006396//GO:0043170//GO:0010467//GO:0008380//GO:0044238//GO:0000375//GO:0044237//GO:0008152//GO:0006725//GO:0071704//GO:0009987//GO:0016071//GO:0006139//GO:0046483//GO:0044260//GO:0006397//GO:0000398//GO:0008150//GO:0090304//GO:0034641//GO:0006807	RNA metabolic process//RNA splicing, via transesterification reactions with bulged adenosine as nucleophile//RNA processing//macromolecule metabolic process//gene expression//RNA splicing//primary metabolic process//RNA splicing, via transesterification reactions//cellular metabolic process//metabolic process//cellular aromatic compound metabolic process//organic substance metabolic process//cell…	GO:0043229//GO:0043227//GO:0044428//GO:0044446//GO:0005634//GO:0005622//GO:0030529//GO:0043226//GO:0005681//GO:0030684//GO:0044422//GO:0005623//GO:0043231//GO:0044464//GO:0044424//GO:0032991//GO:0005575//GO:0032040	intracellular organelle//membrane-bounded organelle//nuclear part//intracellular organelle part//nucleus//intracellular//ribonucleoprotein complex//organelle//spliceosomal complex//preribosome//organelle part//cell//intracellular membrane-bounded organelle//cell part//intracellular part//macromolecular complex//cellular_component//small-subunit processome	--	--
100861096	14.0299	8.62809	15.0879	ring finger protein 122	--	--	GO:0005622//GO:0031461//GO:0005634//GO:0044446//GO:0043234//GO:0043226//GO:0005680//GO:0000151//GO:0044428//GO:0043229//GO:0043227//GO:0032991//GO:0044464//GO:0043231//GO:0044424//GO:0005575//GO:0044422//GO:0000152//GO:0005623	intracellular//cullin-RING ubiquitin ligase complex//nucleus//intracellular organelle part//protein complex//organelle//anaphase-promoting complex//ubiquitin ligase complex//nuclear part//intracellular organelle//membrane-bounded organelle//macromolecular complex//cell part//intracellular membrane-bounded organelle//intracellular part//cellular_component//organelle part//nuclear ubiquitin ligase …	GO:0004842//GO:0019787//GO:0003824//GO:0043169//GO:0016881//GO:0046872//GO:0016879//GO:0005515//GO:0005488//GO:0046914//GO:0043167//GO:0003674//GO:0016874//GO:0008270	ubiquitin-protein ligase activity//small conjugating protein ligase activity//catalytic activity//cation binding//acid-amino acid ligase activity//metal ion binding//ligase activity, forming carbon-nitrogen bonds//protein binding//binding//transition metal ion binding//ion binding//molecular_function//ligase activity//zinc ion binding
100861098	10.2399	7.70225	10.208	UBX domain protein 8, transcript variant X1	GO:0046907//GO:0015849//GO:0070727//GO:0009987//GO:0006820//GO:0015672//GO:0071436//GO:0035725//GO:0006835//GO:0051641//GO:0006812//GO:0071702//GO:0006810//GO:0006886//GO:0051179//GO:0015711//GO:0051649//GO:0033036//GO:0045184//GO:0015031//GO:0030001//GO:0008104//GO:0051234//GO:0008150//GO:0046942//GO:0034613//GO:0006814//GO:0055085//GO:0006811//GO:0034220	intracellular transport//organic acid transport//cellular macromolecule localization//cellular process//anion transport//monovalent inorganic cation transport//sodium ion export//sodium ion transmembrane transport//dicarboxylic acid transport//cellular localization//cation transport//organic substance transport//transport//intracellular protein transport//localization//organic anion transport//es…	GO:0044444//GO:0005737//GO:0044425//GO:0043226//GO:0005622//GO:0043229//GO:0043227//GO:0031224//GO:0005575//GO:0043231//GO:0044464//GO:0005783//GO:0016021//GO:0044424//GO:0005623//GO:0016020	cytoplasmic part//cytoplasm//membrane part//organelle//intracellular//intracellular organelle//membrane-bounded organelle//intrinsic to membrane//cellular_component//intracellular membrane-bounded organelle//cell part//endoplasmic reticulum//integral to membrane//intracellular part//cell//membrane	GO:0016829//GO:0022891//GO:0015296//GO:0003824//GO:0022890//GO:0015291//GO:0022892//GO:0005215//GO:0008324//GO:0016830//GO:0015075//GO:0016831//GO:0015077//GO:0015293//GO:0008509//GO:0015370//GO:0005488//GO:0046943//GO:0015294//GO:0005343//GO:0022857//GO:0008514//GO:0005515//GO:0008948//GO:0005342//GO:0005310//GO:0017153//GO:0015081//GO:0022804//GO:0046873//GO:0003674	lyase activity//substrate-specific transmembrane transporter activity//anion:cation symporter activity//catalytic activity//inorganic cation transmembrane transporter activity//secondary active transmembrane transporter activity//substrate-specific transporter activity//transporter activity//cation transmembrane transporter activity//carbon-carbon lyase activity//ion transmembrane transporter act…
100861099	781.261	732.274	721.321	voltage-dependent anion channel 3	GO:0051179//GO:0006810//GO:0009987//GO:0055085//GO:0008150//GO:0051234	localization//transport//cellular process//transmembrane transport//biological_process//establishment of localization	GO:0043229//GO:0043227//GO:0031975//GO:0044446//GO:0005739//GO:0031966//GO:0005622//GO:0005740//GO:0031090//GO:0043226//GO:0044429//GO:0005737//GO:0044444//GO:0019867//GO:0005741//GO:0016020//GO:0044422//GO:0005623//GO:0031967//GO:0043231//GO:0044464//GO:0044424//GO:0005575//GO:0031968	intracellular organelle//membrane-bounded organelle//envelope//intracellular organelle part//mitochondrion//mitochondrial membrane//intracellular//mitochondrial envelope//organelle membrane//organelle//mitochondrial part//cytoplasm//cytoplasmic part//outer membrane//mitochondrial outer membrane//membrane//organelle part//cell//organelle envelope//intracellular membrane-bounded organelle//cell par…	--	--
100861101	29.9219	33.5029	25.2386	hook homolog 3 (Drosophila), transcript variant X1	GO:0050794//GO:0006355//GO:0009058//GO:0008150//GO:0018130//GO:0019222//GO:0048870//GO:0009059//GO:0006928//GO:0044271//GO:0044260//GO:0034654//GO:0046483//GO:0032774//GO:0006807//GO:0051674//GO:0034641//GO:0090304//GO:0010468//GO:0019438//GO:0031326//GO:0044238//GO:0080090//GO:0010467//GO:0065007//GO:0043170//GO:0051171//GO:2001141//GO:0016070//GO:2000112//GO:0031323//GO:0051179//GO:0009889//GO:…	regulation of cellular process//regulation of transcription, DNA-dependent//biosynthetic process//biological_process//heterocycle biosynthetic process//regulation of metabolic process//cell motility//macromolecule biosynthetic process//cellular component movement//cellular nitrogen compound biosynthetic process//cellular macromolecule metabolic process//nucleobase-containing compound biosynthetic…	GO:0043232//GO:0005623//GO:0044422//GO:0045111//GO:0005575//GO:0042995//GO:0005882//GO:0032991//GO:0044424//GO:0043231//GO:0005856//GO:0044464//GO:0044430//GO:0043227//GO:0016459//GO:0043229//GO:0031514//GO:0043228//GO:0043234//GO:0015629//GO:0043226//GO:0005929//GO:0005634//GO:0005622//GO:0044446	intracellular non-membrane-bounded organelle//cell//organelle part//intermediate filament cytoskeleton//cellular_component//cell projection//intermediate filament//macromolecular complex//intracellular part//intracellular membrane-bounded organelle//cytoskeleton//cell part//cytoskeletal part//membrane-bounded organelle//myosin complex//intracellular organelle//motile cilium//non-membrane-bounded …	GO:0003674//GO:0003676//GO:0005488//GO:0003677//GO:0016462//GO:0097159//GO:0016818//GO:0003774//GO:0016787//GO:0017111//GO:0016817//GO:0003824//GO:0005198	molecular_function//nucleic acid binding//binding//DNA binding//pyrophosphatase activity//organic cyclic compound binding//hydrolase activity, acting on acid anhydrides, in phosphorus-containing anhydrides//motor activity//hydrolase activity//nucleoside-triphosphatase activity//hydrolase activity, acting on acid anhydrides//catalytic activity//structural molecule activity
100861103	7.9531	5.30568	10.4875	3-oxoacyl-ACP synthase, mitochondrial, transcript variant X2	--	--	--	--	--	--
100861104	7.74581	8.84285	9.99589	uncharacterized LOC100861104, transcript variant X2	GO:0006810//GO:0006886//GO:0051171//GO:0043170//GO:2001141//GO:0051641//GO:0071702//GO:0016070//GO:2000112//GO:0006888//GO:0051189//GO:0031323//GO:0051179//GO:0019438//GO:0048193//GO:0031326//GO:0080090//GO:0044238//GO:0010467//GO:0065007//GO:0034645//GO:0051186//GO:0006725//GO:0044267//GO:0050789//GO:0010556//GO:0044237//GO:0006351//GO:0008152//GO:0019219//GO:0019538//GO:0044249//GO:0051252//GO:…	transport//intracellular protein transport//regulation of nitrogen compound metabolic process//macromolecule metabolic process//regulation of RNA biosynthetic process//cellular localization//organic substance transport//RNA metabolic process//regulation of cellular macromolecule biosynthetic process//ER to Golgi vesicle-mediated transport//prosthetic group metabolic process//regulation of cellula…	GO:0043227//GO:0030135//GO:0043229//GO:0031988//GO:0005622//GO:0044446//GO:0016023//GO:0030133//GO:0044444//GO:0005737//GO:0043234//GO:0044425//GO:0043226//GO:0031090//GO:0044422//GO:0016020//GO:0031410//GO:0030134//GO:0012507//GO:0030662//GO:0012505//GO:0005623//GO:0030120//GO:0032991//GO:0044433//GO:0044424//GO:0048475//GO:0043231//GO:0044464//GO:0030658//GO:0030127//GO:0030659//GO:0012506//GO:…	membrane-bounded organelle//coated vesicle//intracellular organelle//membrane-bounded vesicle//intracellular//intracellular organelle part//cytoplasmic membrane-bounded vesicle//transport vesicle//cytoplasmic part//cytoplasm//protein complex//membrane part//organelle//organelle membrane//organelle part//membrane//cytoplasmic vesicle//ER to Golgi transport vesicle//ER to Golgi transport vesicle me…	GO:0097159//GO:0043169//GO:0003674//GO:0003676//GO:0043167//GO:0046914//GO:0008270//GO:0046872//GO:0005488//GO:0003677	organic cyclic compound binding//cation binding//molecular_function//nucleic acid binding//ion binding//transition metal ion binding//zinc ion binding//metal ion binding//binding//DNA binding
100861105	3.09427	2.05836	1.88504	G protein-coupled receptor 137B	GO:0065007//GO:0010467//GO:0080090//GO:0044238//GO:0031326//GO:0019438//GO:0031323//GO:0016070//GO:2000112//GO:2001141//GO:0051171//GO:0043170//GO:0009987//GO:0071704//GO:0009615//GO:0006950//GO:0060255//GO:0009271//GO:0006139//GO:0009889//GO:0051252//GO:0044249//GO:0019219//GO:0006351//GO:0008152//GO:0010556//GO:0044237//GO:0006725//GO:0050789//GO:0034645//GO:0019222//GO:0051707//GO:0018130//GO:…	biological regulation//gene expression//regulation of primary metabolic process//primary metabolic process//regulation of cellular biosynthetic process//aromatic compound biosynthetic process//regulation of cellular metabolic process//RNA metabolic process//regulation of cellular macromolecule biosynthetic process//regulation of RNA biosynthetic process//regulation of nitrogen compound metabolic …	--	--	--	--
100861106	9.43097	8.44676	10.3154	ARV1 homolog (S. cerevisiae)	--	--	--	--	--	--
100861107	23.6994	24.822	17.4486	Rho-related BTB domain containing 1, transcript variant X1	GO:0050896//GO:0050794//GO:0008150//GO:0065007//GO:0035556//GO:0051716//GO:0007154//GO:0007165//GO:0050789//GO:0009987//GO:0023052//GO:0007264	response to stimulus//regulation of cellular process//biological_process//biological regulation//intracellular signal transduction//cellular response to stimulus//cell communication//signal transduction//regulation of biological process//cellular process//signaling//small GTPase mediated signal transduction	GO:0005623//GO:0044464//GO:0005575//GO:0005622	cell//cell part//cellular_component//intracellular	GO:0043168//GO:0003674//GO:0043167//GO:0005525//GO:0019001//GO:0005515//GO:0001883//GO:0032549//GO:0005488//GO:0097159//GO:0000166//GO:0001882//GO:0032561//GO:0032553//GO:0017076//GO:0035639//GO:0032555//GO:0032550	anion binding//molecular_function//ion binding//GTP binding//guanyl nucleotide binding//protein binding//purine nucleoside binding//ribonucleoside binding//binding//organic cyclic compound binding//nucleotide binding//nucleoside binding//guanyl ribonucleotide binding//ribonucleotide binding//purine nucleotide binding//purine ribonucleoside triphosphate binding//purine ribonucleotide binding//puri…
100861108	11.3826	9.62517	8.66944	receptor accessory protein 3	--	--	--	--	--	--
100861109	9.27751	8.61527	8.5086	zinc finger protein 740, transcript variant X2	GO:0046907//GO:0070727//GO:0009987//GO:0006810//GO:0006886//GO:0051641//GO:0071702//GO:0051179//GO:0015031//GO:0045184//GO:0008104//GO:0051234//GO:0051649//GO:0033036//GO:0008150//GO:0034613	intracellular transport//cellular macromolecule localization//cellular process//transport//intracellular protein transport//cellular localization//organic substance transport//localization//protein transport//establishment of protein localization//protein localization//establishment of localization//establishment of localization in cell//macromolecule localization//biological_process//cellular pr…	--	--	GO:0043169//GO:0031267//GO:0017137//GO:0046872//GO:0019899//GO:0005515//GO:0005488//GO:0017016//GO:0003674//GO:0043167//GO:0051020	cation binding//small GTPase binding//Rab GTPase binding//metal ion binding//enzyme binding//protein binding//binding//Ras GTPase binding//molecular_function//ion binding//GTPase binding
100861111	24.8383	20.0341	27.8091	succinate dehydrogenase complex assembly factor 2	--	--	--	--	--	--
100861114	24.7024	18.13	20.2766	polymerase (RNA) II (DNA directed) polypeptide G, transcript variant X2	GO:0043170//GO:0033554//GO:0016070//GO:0071496//GO:0019438//GO:0065007//GO:0010467//GO:0044238//GO:0048519//GO:0006725//GO:0050789//GO:0034645//GO:0051716//GO:0051302//GO:0007154//GO:0044249//GO:0044237//GO:0006351//GO:0008152//GO:0009991//GO:0006139//GO:0009987//GO:0071704//GO:0006950//GO:0009059//GO:0051782//GO:0046483//GO:0034654//GO:0044260//GO:0044271//GO:0048523//GO:0008150//GO:0009058//GO:…	macromolecule metabolic process//cellular response to stress//RNA metabolic process//cellular response to external stimulus//aromatic compound biosynthetic process//biological regulation//gene expression//primary metabolic process//negative regulation of biological process//cellular aromatic compound metabolic process//regulation of biological process//cellular macromolecule biosynthetic process/…	GO:0071944//GO:0031975//GO:0009274//GO:0030312//GO:0005623//GO:0044464//GO:0005618//GO:0030313//GO:0009276//GO:0005575	cell periphery//envelope//peptidoglycan-based cell wall//external encapsulating structure//cell//cell part//cell wall//cell envelope//Gram-negative-bacterium-type cell wall//cellular_component	GO:0097159//GO:0003723//GO:0003824//GO:0003674//GO:0003676//GO:0016740//GO:0005488//GO:0016779//GO:0034062//GO:0016772//GO:0003899	organic cyclic compound binding//RNA binding//catalytic activity//molecular_function//nucleic acid binding//transferase activity//binding//nucleotidyltransferase activity//RNA polymerase activity//transferase activity, transferring phosphorus-containing groups//DNA-directed RNA polymerase activity
100861116	16.6149	11.5253	17.9071	FK506 binding protein 2, 13kDa, transcript variant X1	GO:0044238//GO:0043170//GO:0071704//GO:0009987//GO:0044237//GO:0008152//GO:0006457//GO:0019538//GO:0044267//GO:0008150//GO:0044260	primary metabolic process//macromolecule metabolic process//organic substance metabolic process//cellular process//cellular metabolic process//metabolic process//protein folding//protein metabolic process//cellular protein metabolic process//biological_process//cellular macromolecule metabolic process	--	--	--	--
100861117	66.7756	62.1378	79.1427	peroxiredoxin 5	GO:0008152//GO:0055114//GO:0008150	metabolic process//oxidation-reduction process//biological_process	--	--	GO:0003824//GO:0016209//GO:0003674//GO:0016491	catalytic activity//antioxidant activity//molecular_function//oxidoreductase activity
100861118	8.67851	8.585	11.9394	sorting nexin 15	--	--	--	--	GO:0005543//GO:0005488//GO:0008289//GO:0035091//GO:0043167//GO:0003674//GO:0043168	phospholipid binding//binding//lipid binding//phosphatidylinositol binding//ion binding//molecular_function//anion binding
100861120	3.6838	3.78345	5.09106	transmembrane 7 superfamily member 2, transcript variant X2	GO:0044260//GO:0008150//GO:0006464//GO:0018410//GO:0006481//GO:0008213//GO:0043170//GO:0043414//GO:0043687//GO:0032259//GO:0044238//GO:0044267//GO:0019538//GO:0044237//GO:0008152//GO:0006479//GO:0009987//GO:0043412//GO:0071704	cellular macromolecule metabolic process//biological_process//protein modification process//C-terminal protein amino acid modification//C-terminal protein methylation//protein alkylation//macromolecule metabolic process//macromolecule methylation//post-translational protein modification//methylation//primary metabolic process//cellular protein metabolic process//protein metabolic process//cellula…	GO:0016020//GO:0016021//GO:0031224//GO:0005575//GO:0044425	membrane//integral to membrane//intrinsic to membrane//cellular_component//membrane part	GO:0003880//GO:0003674//GO:0016740//GO:0008757//GO:0004671//GO:0008171//GO:0051998//GO:0016741//GO:0010340//GO:0008276//GO:0008168//GO:0003824	protein C-terminal carboxyl O-methyltransferase activity//molecular_function//transferase activity//S-adenosylmethionine-dependent methyltransferase activity//protein C-terminal S-isoprenylcysteine carboxyl O-methyltransferase activity//O-methyltransferase activity//protein carboxyl O-methyltransferase activity//transferase activity, transferring one-carbon groups//carboxyl-O-methyltransferase ac…
100861121	5.14829	5.58111	4.79669	FERM domain containing 8, transcript variant X1	--	--	--	--	GO:0003674//GO:0022804//GO:0016740//GO:0016772//GO:0022857//GO:0015144//GO:0008982//GO:0005215//GO:0022892//GO:0016773//GO:0003824//GO:0022891	molecular_function//active transmembrane transporter activity//transferase activity//transferase activity, transferring phosphorus-containing groups//transmembrane transporter activity//carbohydrate transmembrane transporter activity//protein-N(PI)-phosphohistidine-sugar phosphotransferase activity//transporter activity//substrate-specific transporter activity//phosphotransferase activity, alcoho…
100861123	0	0	0	ovo-like 1(Drosophila)	--	--	--	--	GO:0043167//GO:0003674//GO:0005488//GO:0046872//GO:0043169	ion binding//molecular_function//binding//metal ion binding//cation binding
100861124	104.958	115.18	145.968	DR1-associated protein 1 (negative cofactor 2 alpha)	GO:0034641//GO:0032774//GO:0044419//GO:0006807//GO:0090304//GO:0006352//GO:0018130//GO:0008150//GO:0051704//GO:0009058//GO:0034654//GO:0046483//GO:0044260//GO:0044271//GO:0009059//GO:0009987//GO:0071704//GO:0006139//GO:0044249//GO:0044403//GO:0006351//GO:0008152//GO:0044237//GO:0016032//GO:0006725//GO:0034645//GO:0010467//GO:0044238//GO:0019438//GO:0016070//GO:0043170	cellular nitrogen compound metabolic process//RNA biosynthetic process//interspecies interaction between organisms//nitrogen compound metabolic process//nucleic acid metabolic process//transcription initiation, DNA-dependent//heterocycle biosynthetic process//biological_process//multi-organism process//biosynthetic process//nucleobase-containing compound biosynthetic process//heterocycle metaboli…	GO:0070013//GO:0005575//GO:0043656//GO:0055029//GO:0043245//GO:0044464//GO:0043231//GO:0005654//GO:0033647//GO:0043657//GO:0044424//GO:0032991//GO:0033648//GO:0005623//GO:0016591//GO:0043233//GO:0044422//GO:0018995//GO:0043226//GO:0044451//GO:0043234//GO:0044216//GO:0044446//GO:0005669//GO:0044421//GO:0005622//GO:0005634//GO:0033643//GO:0033646//GO:0044215//GO:0043229//GO:0005667//GO:0000428//GO:…	intracellular organelle lumen//cellular_component//intracellular region of host//nuclear DNA-directed RNA polymerase complex//extraorganismal space//cell part//intracellular membrane-bounded organelle//nucleoplasm//host intracellular organelle//host cell//intracellular part//macromolecular complex//host intracellular membrane-bounded organelle//cell//DNA-directed RNA polymerase II, holoenzyme//or…	GO:0003677//GO:0005488//GO:0005515//GO:0043565//GO:0003676//GO:0003674//GO:0097159	DNA binding//binding//protein binding//sequence-specific DNA binding//nucleic acid binding//molecular_function//organic cyclic compound binding
100861125	248.992	259.775	275.821	barrier to autointegration factor 1	--	--	--	--	GO:0097159//GO:0003676//GO:0003674//GO:0003677//GO:0005488	organic cyclic compound binding//nucleic acid binding//molecular_function//DNA binding//binding
100861126	52.126	53.0251	55.6415	RNA binding motif protein 4, transcript variant X2	GO:0034641//GO:0046700//GO:0006807//GO:0044270//GO:0090304//GO:0044265//GO:0019439//GO:0006401//GO:0019932//GO:0050794//GO:0050896//GO:0008150//GO:0044248//GO:0044260//GO:0019722//GO:0009057//GO:0034655//GO:0046483//GO:0009056//GO:0009987//GO:0023052//GO:0071704//GO:0006139//GO:0016071//GO:0035556//GO:0008152//GO:0044237//GO:0051716//GO:0007154//GO:0007165//GO:0050789//GO:0006725//GO:0044238//GO:…	cellular nitrogen compound metabolic process//heterocycle catabolic process//nitrogen compound metabolic process//cellular nitrogen compound catabolic process//nucleic acid metabolic process//cellular macromolecule catabolic process//aromatic compound catabolic process//RNA catabolic process//second-messenger-mediated signaling//regulation of cellular process//response to stimulus//biological_pro…	GO:0005575//GO:0044424//GO:0044464//GO:0043231//GO:0005623//GO:0043226//GO:0005737//GO:0005622//GO:0005634//GO:0043227//GO:0043229	cellular_component//intracellular part//cell part//intracellular membrane-bounded organelle//cell//organelle//cytoplasm//intracellular//nucleus//membrane-bounded organelle//intracellular organelle	GO:0016896//GO:0005488//GO:0004527//GO:0016796//GO:0046872//GO:0003676//GO:0003674//GO:0016788//GO:0043167//GO:0004518//GO:0008408//GO:0043169//GO:0003824//GO:0004535//GO:0000175//GO:0004532//GO:0097159//GO:0003723//GO:0016787//GO:0004540	exoribonuclease activity, producing 5'-phosphomonoesters//binding//exonuclease activity//exonuclease activity, active with either ribo- or deoxyribonucleic acids and producing 5'-phosphomonoesters//metal ion binding//nucleic acid binding//molecular_function//hydrolase activity, acting on ester bonds//ion binding//nuclease activity//3'-5' exonuclease activity//cation binding//catalytic activity//p…
100861128	4.62654	6.42545	8.25015	transmembrane protein 134	--	--	--	--	--	--
100861130	21.1986	25.329	25.3268	density-regulated protein, transcript variant X1	GO:0044260//GO:0009059//GO:0009058//GO:0008150//GO:0006413//GO:0043170//GO:0044238//GO:0010467//GO:0019538//GO:0044237//GO:0008152//GO:0044249//GO:0034645//GO:0044267//GO:0009987//GO:0071704//GO:0006412	cellular macromolecule metabolic process//macromolecule biosynthetic process//biosynthetic process//biological_process//translational initiation//macromolecule metabolic process//primary metabolic process//gene expression//protein metabolic process//cellular metabolic process//metabolic process//cellular biosynthetic process//cellular macromolecule biosynthetic process//cellular protein metabolic…	--	--	GO:0003676//GO:0003674//GO:0005488//GO:0097159//GO:0003723//GO:0003743//GO:0008135	nucleic acid binding//molecular_function//binding//organic cyclic compound binding//RNA binding//translation initiation factor activity//translation factor activity, nucleic acid binding
100861132	1.4281	1.05545	1.67039	RAB30, member RAS oncogene family, transcript variant X1	GO:0034470//GO:0015995//GO:0019438//GO:0055086//GO:0072521//GO:0010467//GO:0065007//GO:0006778//GO:0044238//GO:0034660//GO:0000041//GO:0006812//GO:0006396//GO:0006810//GO:0006576//GO:0043170//GO:0042278//GO:0070526//GO:0051179//GO:0015979//GO:0072511//GO:0044281//GO:0016070//GO:0006400//GO:0006139//GO:0071704//GO:0007264//GO:0043412//GO:0023052//GO:0009987//GO:0006399//GO:0006725//GO:0050789//GO:…	ncRNA processing//chlorophyll biosynthetic process//aromatic compound biosynthetic process//nucleobase-containing small molecule metabolic process//purine-containing compound metabolic process//gene expression//biological regulation//porphyrin-containing compound metabolic process//primary metabolic process//ncRNA metabolic process//transition metal ion transport//cation transport//RNA processing…	GO:0043229//GO:0043227//GO:0005737//GO:0044425//GO:0043226//GO:0005634//GO:0005622//GO:0005623//GO:0016020//GO:0031224//GO:0005575//GO:0043231//GO:0044464//GO:0016021//GO:0044424	intracellular organelle//membrane-bounded organelle//cytoplasm//membrane part//organelle//nucleus//intracellular//cell//membrane//intrinsic to membrane//cellular_component//intracellular membrane-bounded organelle//cell part//integral to membrane//intracellular part	GO:0032561//GO:0001882//GO:0016851//GO:0015093//GO:0000166//GO:0005524//GO:0016787//GO:0097159//GO:0016818//GO:0032559//GO:0032550//GO:0022891//GO:0016887//GO:0017111//GO:0003824//GO:0032555//GO:0022890//GO:0016817//GO:0030554//GO:0035639//GO:0022892//GO:0005215//GO:0017076//GO:0008324//GO:0015075//GO:0072509//GO:0032553//GO:0019001//GO:0046915//GO:0005525//GO:0003924//GO:0043167//GO:0046873//GO:…	guanyl ribonucleotide binding//nucleoside binding//magnesium chelatase activity//ferrous iron transmembrane transporter activity//nucleotide binding//ATP binding//hydrolase activity//organic cyclic compound binding//hydrolase activity, acting on acid anhydrides, in phosphorus-containing anhydrides//adenyl ribonucleotide binding//purine ribonucleoside binding//substrate-specific transmembrane tran…
100861133	30.4975	31.5479	31.2949	eukaryotic translation initiation factor 2, subunit 1 alpha, 35kDa	GO:0018130//GO:0006082//GO:0008150//GO:0009058//GO:0046483//GO:0034641//GO:0016053//GO:0006807//GO:0008652//GO:0052803//GO:0044238//GO:0046394//GO:0006520//GO:0019438//GO:0043436//GO:0006547//GO:0044281//GO:0044283//GO:0009987//GO:0071704//GO:0000105//GO:0044249//GO:0044237//GO:0008152//GO:0006725//GO:0019752	heterocycle biosynthetic process//organic acid metabolic process//biological_process//biosynthetic process//heterocycle metabolic process//cellular nitrogen compound metabolic process//organic acid biosynthetic process//nitrogen compound metabolic process//cellular amino acid biosynthetic process//imidazole metabolic process//primary metabolic process//carboxylic acid biosynthetic process//cellul…	GO:0005623//GO:0005575//GO:0044464//GO:0044424//GO:0032991//GO:0043234//GO:0044444//GO:0005737//GO:0005850//GO:0005622	cell//cellular_component//cell part//intracellular part//macromolecular complex//protein complex//cytoplasmic part//cytoplasm//eukaryotic translation initiation factor 2 complex//intracellular	GO:0003676//GO:0003674//GO:0005488//GO:0003743//GO:0097159//GO:0003723//GO:0008135	nucleic acid binding//molecular_function//binding//translation initiation factor activity//organic cyclic compound binding//RNA binding//translation factor activity, nucleic acid binding
100861134	11.7296	13.5179	13.0111	mitochondrial methionine aminopeptidase 1D	--	--	--	--	--	--
100861135	1.52103	1.39851	1.83201	latexin	--	--	--	--	--	--
100861136	15.0976	14.6147	10.7742	cytochrome b reductase 1	GO:0006091//GO:0022904//GO:0055114//GO:0015980//GO:0008150//GO:0045333//GO:0009987//GO:0022900//GO:0044237//GO:0008152	generation of precursor metabolites and energy//respiratory electron transport chain//oxidation-reduction process//energy derivation by oxidation of organic compounds//biological_process//cellular respiration//cellular process//electron transport chain//cellular metabolic process//metabolic process	GO:0031224//GO:0005575//GO:0016021//GO:0016020//GO:0044425	intrinsic to membrane//cellular_component//integral to membrane//membrane//membrane part	GO:0016491//GO:0009055//GO:0003674//GO:0003824	oxidoreductase activity//electron carrier activity//molecular_function//catalytic activity
100861137	1.21487	1.44997	0.816551	growth factor receptor-bound protein 14, transcript variant X1	GO:0050896//GO:0050794//GO:0008150//GO:0065007//GO:0007154//GO:0051716//GO:0007165//GO:0050789//GO:0009987//GO:0023052	response to stimulus//regulation of cellular process//biological_process//biological regulation//cell communication//cellular response to stimulus//signal transduction//regulation of biological process//cellular process//signaling	--	--	GO:0003674//GO:0005515//GO:0005488	molecular_function//protein binding//binding
100861138	14.0036	11.8396	10.5399	RNA binding motif, single stranded interacting protein 1, transcript variant X2	GO:2000112//GO:0016070//GO:0031323//GO:0051171//GO:0043170//GO:2001141//GO:0080090//GO:0044238//GO:0031326//GO:0065007//GO:0010467//GO:0019438//GO:0019219//GO:0010556//GO:0044237//GO:0006351//GO:0008152//GO:0051252//GO:0044249//GO:0034645//GO:0006725//GO:0050789//GO:0060255//GO:0009987//GO:0071704//GO:0006139//GO:0009889//GO:0044260//GO:0044271//GO:0046483//GO:0034654//GO:0009059//GO:0019222//GO:…	regulation of cellular macromolecule biosynthetic process//RNA metabolic process//regulation of cellular metabolic process//regulation of nitrogen compound metabolic process//macromolecule metabolic process//regulation of RNA biosynthetic process//regulation of primary metabolic process//primary metabolic process//regulation of cellular biosynthetic process//biological regulation//gene expression…	GO:0005576//GO:0042025//GO:0044217//GO:0044215//GO:0033643//GO:0033646//GO:0044421//GO:0018995//GO:0044216//GO:0033648//GO:0043657//GO:0033647//GO:0005575//GO:0043245//GO:0043656	extracellular region//host cell nucleus//other organism part//other organism//host cell part//host intracellular part//extracellular region part//host//other organism cell//host intracellular membrane-bounded organelle//host cell//host intracellular organelle//cellular_component//extraorganismal space//intracellular region of host	GO:0097159//GO:0001071//GO:0003674//GO:0003676//GO:0003700//GO:0005488	organic cyclic compound binding//nucleic acid binding transcription factor activity//molecular_function//nucleic acid binding//sequence-specific DNA binding transcription factor activity//binding
100861140	38.05	36.571	34.0235	ADP-ribosylation factor-like 5A, transcript variant X6	GO:0008150//GO:0009058//GO:0050794//GO:0050896//GO:0070838//GO:0007166//GO:0015684//GO:0007049//GO:0007127//GO:0022402//GO:0006811//GO:0006826//GO:0009403//GO:0009404//GO:0046483//GO:0007126//GO:0044260//GO:0000003//GO:0006807//GO:0034641//GO:0030001//GO:0051234//GO:0090305//GO:0090304//GO:0048610//GO:0006310//GO:0065007//GO:0044238//GO:0006812//GO:0000041//GO:0042138//GO:0043170//GO:0006810//GO:…	biological_process//biosynthetic process//regulation of cellular process//response to stimulus//divalent metal ion transport//cell surface receptor linked signaling pathway//ferrous iron transport//cell cycle//meiosis I//cell cycle process//ion transport//iron ion transport//toxin biosynthetic process//toxin metabolic process//heterocycle metabolic process//meiosis//cellular macromolecule metabol…	GO:0005623//GO:0016020//GO:0031224//GO:0005575//GO:0044464//GO:0043231//GO:0044424//GO:0016021//GO:0043229//GO:0043227//GO:0005737//GO:0043226//GO:0044425//GO:0005622//GO:0005634	cell//membrane//intrinsic to membrane//cellular_component//cell part//intracellular membrane-bounded organelle//intracellular part//integral to membrane//intracellular organelle//membrane-bounded organelle//cytoplasm//organelle//membrane part//intracellular//nucleus	GO:0046915//GO:0004871//GO:0019001//GO:0005525//GO:0003924//GO:0032403//GO:0046873//GO:0043167//GO:0043168//GO:0003674//GO:0005488//GO:0022857//GO:0032549//GO:0016462//GO:0001883//GO:0031683//GO:0005515//GO:0005381//GO:0032561//GO:0001882//GO:0015093//GO:0000166//GO:0016787//GO:0016818//GO:0097159//GO:0032550//GO:0022891//GO:0017111//GO:0032555//GO:0060089//GO:0003824//GO:0016817//GO:0022890//GO:…	transition metal ion transmembrane transporter activity//signal transducer activity//guanyl nucleotide binding//GTP binding//GTPase activity//protein complex binding//metal ion transmembrane transporter activity//ion binding//anion binding//molecular_function//binding//transmembrane transporter activity//ribonucleoside binding//pyrophosphatase activity//purine nucleoside binding//G-protein beta/g…
100861142	19.8802	21.7524	17.3418	IWS1 homolog (S. cerevisiae)	GO:0019438//GO:0010467//GO:0044238//GO:0043170//GO:0016070//GO:0006259//GO:0006139//GO:0009987//GO:0071704//GO:0006725//GO:0034645//GO:0044249//GO:0044237//GO:0006351//GO:0008152//GO:0008150//GO:0009058//GO:0018130//GO:0009059//GO:0034654//GO:0046483//GO:0044260//GO:0044271//GO:0032774//GO:0006807//GO:0034641//GO:0006260//GO:0090304	aromatic compound biosynthetic process//gene expression//primary metabolic process//macromolecule metabolic process//RNA metabolic process//DNA metabolic process//nucleobase-containing compound metabolic process//cellular process//organic substance metabolic process//cellular aromatic compound metabolic process//cellular macromolecule biosynthetic process//cellular biosynthetic process//cellular …	GO:0043229//GO:0043227//GO:0043226//GO:0005622//GO:0005634//GO:0005623//GO:0005575//GO:0044464//GO:0043231//GO:0044424	intracellular organelle//membrane-bounded organelle//organelle//intracellular//nucleus//cell//cellular_component//cell part//intracellular membrane-bounded organelle//intracellular part	GO:0097159//GO:0003674//GO:0003676//GO:0005488//GO:0003677	organic cyclic compound binding//molecular_function//nucleic acid binding//binding//DNA binding
100861143	0	0.0605429	0.0490963	LY6%2FPLAUR domain containing 1	--	--	--	--	--	--
100861144	5.98441	6.89062	5.85142	insulin induced gene 2	GO:0009405//GO:0051704//GO:0008150	pathogenesis//multi-organism process//biological_process	--	--	--	--
100861145	19.0141	18.4431	13.7988	v-ral simian leukemia viral oncogene homolog B (ras related%3B GTP binding protein), transcript variant X2	GO:0030001//GO:0051234//GO:0006811//GO:0006826//GO:0008150//GO:0070838//GO:0050896//GO:0050794//GO:0015684//GO:0050789//GO:0007165//GO:0051716//GO:0007154//GO:0035556//GO:0023052//GO:0009987//GO:0007264//GO:0006812//GO:0000041//GO:0006810//GO:0051179//GO:0072511//GO:0065007	metal ion transport//establishment of localization//ion transport//iron ion transport//biological_process//divalent metal ion transport//response to stimulus//regulation of cellular process//ferrous iron transport//regulation of biological process//signal transduction//cellular response to stimulus//cell communication//intracellular signal transduction//signaling//cellular process//small GTPase m…	GO:0044464//GO:0043231//GO:0016021//GO:0044424//GO:0031224//GO:0005575//GO:0016020//GO:0005623//GO:0005622//GO:0005634//GO:0005737//GO:0043226//GO:0044425//GO:0043229//GO:0043227	cell part//intracellular membrane-bounded organelle//integral to membrane//intracellular part//intrinsic to membrane//cellular_component//membrane//cell//intracellular//nucleus//cytoplasm//organelle//membrane part//intracellular organelle//membrane-bounded organelle	GO:0001883//GO:0005381//GO:0005488//GO:0032549//GO:0022857//GO:0016462//GO:0003924//GO:0046873//GO:0043167//GO:0003674//GO:0043168//GO:0046915//GO:0019001//GO:0005525//GO:0035639//GO:0017076//GO:0005215//GO:0022892//GO:0008324//GO:0072509//GO:0032553//GO:0015075//GO:0022891//GO:0032550//GO:0017111//GO:0032555//GO:0003824//GO:0016817//GO:0022890//GO:0000166//GO:0016787//GO:0016818//GO:0097159//GO:…	purine nucleoside binding//iron ion transmembrane transporter activity//binding//ribonucleoside binding//transmembrane transporter activity//pyrophosphatase activity//GTPase activity//metal ion transmembrane transporter activity//ion binding//molecular_function//anion binding//transition metal ion transmembrane transporter activity//guanyl nucleotide binding//GTP binding//purine ribonucleoside tr…
100861146	17.5795	15.7912	11.7272	ORM1-like 1 (S. cerevisiae)	--	--	GO:0044425//GO:0016021//GO:0031224//GO:0005575//GO:0016020	membrane part//integral to membrane//intrinsic to membrane//cellular_component//membrane	--	--
100861147	44.5349	27.1181	27.5396	serum deprivation response	--	--	--	--	--	--
100861149	157.656	137.941	93.0984	CDC-like kinase 1	GO:0006796//GO:0006793//GO:0044260//GO:0006464//GO:0008150//GO:0044267//GO:0006468//GO:0008152//GO:0044237//GO:0019538//GO:0071704//GO:0043412//GO:0009987//GO:0016310//GO:0043170//GO:0044238	phosphate-containing compound metabolic process//phosphorus metabolic process//cellular macromolecule metabolic process//protein modification process//biological_process//cellular protein metabolic process//protein phosphorylation//metabolic process//cellular metabolic process//protein metabolic process//organic substance metabolic process//macromolecule modification//cellular process//phosphoryl…	--	--	GO:0001883//GO:0005488//GO:0032549//GO:0016772//GO:0043167//GO:0043168//GO:0003674//GO:0016301//GO:0016740//GO:0004672//GO:0030554//GO:0035639//GO:0017076//GO:0032553//GO:0032559//GO:0032550//GO:0003824//GO:0032555//GO:0016773//GO:0000166//GO:0005524//GO:0097159//GO:0001882	purine nucleoside binding//binding//ribonucleoside binding//transferase activity, transferring phosphorus-containing groups//ion binding//anion binding//molecular_function//kinase activity//transferase activity//protein kinase activity//adenyl nucleotide binding//purine ribonucleoside triphosphate binding//purine nucleotide binding//ribonucleotide binding//adenyl ribonucleotide binding//purine ri…
100861150	5.93691	4.8309	6.54576	peptidylprolyl isomerase (cyclophilin)-like 3, transcript variant X3	GO:0008150//GO:0044260//GO:0071704//GO:0009987//GO:0044267//GO:0006457//GO:0044237//GO:0008152//GO:0019538//GO:0044238//GO:0043170	biological_process//cellular macromolecule metabolic process//organic substance metabolic process//cellular process//cellular protein metabolic process//protein folding//cellular metabolic process//metabolic process//protein metabolic process//primary metabolic process//macromolecule metabolic process	--	--	GO:0016859//GO:0016853//GO:0003755//GO:0003674//GO:0003824	cis-trans isomerase activity//isomerase activity//peptidyl-prolyl cis-trans isomerase activity//molecular_function//catalytic activity
100861151	35.9621	41.0393	44.1075	STE20-related kinase adaptor beta	GO:0010467//GO:0065007//GO:0031326//GO:0080090//GO:0044238//GO:0019438//GO:0031323//GO:2000112//GO:0016070//GO:2001141//GO:0016310//GO:0043170//GO:0051171//GO:0071704//GO:0043412//GO:0009987//GO:0060255//GO:0009889//GO:0006139//GO:0006468//GO:0044249//GO:0051252//GO:0010556//GO:0044237//GO:0008152//GO:0006351//GO:0019219//GO:0019538//GO:0006725//GO:0044267//GO:0050789//GO:0034645//GO:0018130//GO:…	gene expression//biological regulation//regulation of cellular biosynthetic process//regulation of primary metabolic process//primary metabolic process//aromatic compound biosynthetic process//regulation of cellular metabolic process//regulation of cellular macromolecule biosynthetic process//RNA metabolic process//regulation of RNA biosynthetic process//phosphorylation//macromolecule metabolic p…	--	--	GO:0001071//GO:0001882//GO:0005524//GO:0097159//GO:0000166//GO:0003824//GO:0032555//GO:0016773//GO:0032559//GO:0032550//GO:0032553//GO:0030554//GO:0035639//GO:0017076//GO:0004672//GO:0016301//GO:0016740//GO:0043167//GO:0043168//GO:0003676//GO:0003674//GO:0016772//GO:0003677//GO:0005488//GO:0032549//GO:0001883//GO:0003700	nucleic acid binding transcription factor activity//nucleoside binding//ATP binding//organic cyclic compound binding//nucleotide binding//catalytic activity//purine ribonucleotide binding//phosphotransferase activity, alcohol group as acceptor//adenyl ribonucleotide binding//purine ribonucleoside binding//ribonucleotide binding//adenyl nucleotide binding//purine ribonucleoside triphosphate bindin…
100861152	9.43772	8.16407	9.6185	uncharacterized LOC100861152, transcript variant X5	--	--	--	--	--	--
100861154	12.6347	11.7361	10.3627	cyclin Y, transcript variant X1	GO:0001932//GO:0006796//GO:0051174//GO:0000079//GO:0042325//GO:0007049//GO:0019222//GO:0006464//GO:0051246//GO:0008150//GO:0051338//GO:0050794//GO:0006793//GO:0044260//GO:0043412//GO:0071704//GO:0009987//GO:0031399//GO:0060255//GO:0006468//GO:0051726//GO:0008152//GO:0044237//GO:0019538//GO:0050789//GO:0044267//GO:0065007//GO:0050790//GO:0044238//GO:0080090//GO:0065009//GO:0043549//GO:0031323//GO:…	regulation of protein phosphorylation//phosphate-containing compound metabolic process//regulation of phosphorus metabolic process//regulation of cyclin-dependent protein kinase activity//regulation of phosphorylation//cell cycle//regulation of metabolic process//protein modification process//regulation of protein metabolic process//biological_process//regulation of transferase activity//regulati…	--	--	GO:0005488//GO:0005515//GO:0019901//GO:0019899//GO:0003674//GO:0019900	binding//protein binding//protein kinase binding//enzyme binding//molecular_function//kinase binding
100861155	0.943842	0.923556	0.614922	microtubule-associated protein, transcript variant X3	--	--	--	--	GO:0005515//GO:0008092//GO:0005488//GO:0003674//GO:0015631	protein binding//cytoskeletal protein binding//binding//molecular_function//tubulin binding
100861156	14.6893	10.6523	7.83851	calcitonin receptor-like, transcript variant X1	GO:0065007//GO:0007186//GO:0009987//GO:0023052//GO:0007165//GO:0050789//GO:0051716//GO:0007154//GO:0050794//GO:0050896//GO:0008150//GO:0007166	biological regulation//G-protein coupled receptor signaling pathway//cellular process//signaling//signal transduction//regulation of biological process//cellular response to stimulus//cell communication//regulation of cellular process//response to stimulus//biological_process//cell surface receptor linked signaling pathway	GO:0044430//GO:0016459//GO:0043229//GO:0043228//GO:0043234//GO:0043226//GO:0044425//GO:0015629//GO:0005622//GO:0044446//GO:0043232//GO:0005623//GO:0016020//GO:0044422//GO:0031224//GO:0005575//GO:0032991//GO:0044424//GO:0016021//GO:0005856//GO:0044464	cytoskeletal part//myosin complex//intracellular organelle//non-membrane-bounded organelle//protein complex//organelle//membrane part//actin cytoskeleton//intracellular//intracellular organelle part//intracellular non-membrane-bounded organelle//cell//membrane//organelle part//intrinsic to membrane//cellular_component//macromolecular complex//intracellular part//integral to membrane//cytoskeleton…	GO:0016818//GO:0016787//GO:0003774//GO:0017111//GO:0004930//GO:0016817//GO:0060089//GO:0003824//GO:0004888//GO:0004872//GO:0004871//GO:0038023//GO:0003674//GO:0016462	hydrolase activity, acting on acid anhydrides, in phosphorus-containing anhydrides//hydrolase activity//motor activity//nucleoside-triphosphatase activity//G-protein coupled receptor activity//hydrolase activity, acting on acid anhydrides//molecular transducer activity//catalytic activity//transmembrane signaling receptor activity//receptor activity//signal transducer activity//signaling receptor…
100861157	41.1366	33.6002	51.5322	ATP-binding cassette, sub-family B (MDR%2FTAP), member 6	GO:0051234//GO:0008150//GO:0055085//GO:0009987//GO:0051179//GO:0006810	establishment of localization//biological_process//transmembrane transport//cellular process//localization//transport	GO:0005575//GO:0031224//GO:0016021//GO:0016020//GO:0044425	cellular_component//intrinsic to membrane//integral to membrane//membrane//membrane part	GO:0043492//GO:0016462//GO:0016772//GO:0032549//GO:0022857//GO:0005488//GO:0042623//GO:0001883//GO:0016740//GO:0005525//GO:0019001//GO:0015399//GO:0016301//GO:0042626//GO:0003674//GO:0043168//GO:0043167//GO:0022804//GO:0003924//GO:0016817//GO:0015405//GO:0003824//GO:0032555//GO:0016887//GO:0017111//GO:0032559//GO:0032550//GO:0032553//GO:0016820//GO:0017076//GO:0005215//GO:0030554//GO:0035639//GO:…	ATPase activity, coupled to movement of substances//pyrophosphatase activity//transferase activity, transferring phosphorus-containing groups//ribonucleoside binding//transmembrane transporter activity//binding//ATPase activity, coupled//purine nucleoside binding//transferase activity//GTP binding//guanyl nucleotide binding//primary active transmembrane transporter activity//kinase activity//ATPa…
100861158	1.67313	1.50609	2.79163	serine%2Fthreonine kinase 16	GO:0000271//GO:0016051//GO:0044262//GO:0006796//GO:0044264//GO:0044260//GO:0005975//GO:0006793//GO:0009059//GO:0044255//GO:0034637//GO:0009058//GO:0008150//GO:0006464//GO:0019538//GO:0044237//GO:0008152//GO:0044249//GO:0006468//GO:0033692//GO:0034645//GO:0044267//GO:0009987//GO:0008610//GO:0043412//GO:0071704//GO:0009103//GO:0005976//GO:0043170//GO:0008653//GO:0016310//GO:0044238//GO:0006629	polysaccharide biosynthetic process//carbohydrate biosynthetic process//cellular carbohydrate metabolic process//phosphate-containing compound metabolic process//cellular polysaccharide metabolic process//cellular macromolecule metabolic process//carbohydrate metabolic process//phosphorus metabolic process//macromolecule biosynthetic process//cellular lipid metabolic process//cellular carbohydrat…	GO:0005575//GO:0016020	cellular_component//membrane	GO:0001883//GO:0016772//GO:0032549//GO:0005488//GO:0043168//GO:0003674//GO:0043167//GO:0004672//GO:0016740//GO:0016301//GO:0032553//GO:0017076//GO:0035639//GO:0030554//GO:0016773//GO:0032555//GO:0003824//GO:0032550//GO:0032559//GO:0097159//GO:0005524//GO:0000166//GO:0001882	purine nucleoside binding//transferase activity, transferring phosphorus-containing groups//ribonucleoside binding//binding//anion binding//molecular_function//ion binding//protein kinase activity//transferase activity//kinase activity//ribonucleotide binding//purine nucleotide binding//purine ribonucleoside triphosphate binding//adenyl nucleotide binding//phosphotransferase activity, alcohol gro…
100861159	47.511	47.902	42.1435	DnaJ (Hsp40) homolog, subfamily B, member 2, transcript variant X3	GO:0044238//GO:0006629//GO:0044281//GO:0044283//GO:0016126//GO:0008610//GO:0071704//GO:0016125//GO:0008152//GO:0008203//GO:0008202//GO:0009058//GO:0008150//GO:0006694//GO:0006066//GO:0006695//GO:0046165	primary metabolic process//lipid metabolic process//small molecule metabolic process//small molecule biosynthetic process//sterol biosynthetic process//lipid biosynthetic process//organic substance metabolic process//sterol metabolic process//metabolic process//cholesterol metabolic process//steroid metabolic process//biosynthetic process//biological_process//steroid biosynthetic process//alcohol…	GO:0005737//GO:0005622//GO:0005623//GO:0005575//GO:0044424//GO:0044464	cytoplasm//intracellular//cell//cellular_component//intracellular part//cell part	GO:0003824//GO:0016740//GO:0016301//GO:0004631//GO:0003674//GO:0016776//GO:0016772	catalytic activity//transferase activity//kinase activity//phosphomevalonate kinase activity//molecular_function//phosphotransferase activity, phosphate group as acceptor//transferase activity, transferring phosphorus-containing groups
100861160	10.2741	9.93962	8.34449	WD repeat and FYVE domain containing 1	GO:0034645//GO:0009312//GO:0044237//GO:0008152//GO:0044249//GO:0033692//GO:0046907//GO:0009103//GO:0009244//GO:0070727//GO:0071704//GO:0009987//GO:0008610//GO:0006886//GO:0006810//GO:0008653//GO:0043170//GO:0071702//GO:0051641//GO:0005976//GO:0051179//GO:0006629//GO:0044238//GO:0015031//GO:0045184//GO:0016051//GO:0000271//GO:0008104//GO:0051234//GO:0033036//GO:0044264//GO:0051649//GO:0044262//GO:…	cellular macromolecule biosynthetic process//oligosaccharide biosynthetic process//cellular metabolic process//metabolic process//cellular biosynthetic process//cellular polysaccharide biosynthetic process//intracellular transport//lipopolysaccharide biosynthetic process//lipopolysaccharide core region biosynthetic process//cellular macromolecule localization//organic substance metabolic process/…	GO:0005622//GO:0044425//GO:0016021//GO:0044464//GO:0031224//GO:0005575//GO:0016020//GO:0005623	intracellular//membrane part//integral to membrane//cell part//intrinsic to membrane//cellular_component//membrane//cell	GO:0043169//GO:0003824//GO:0031267//GO:0017137//GO:0046872//GO:0019899//GO:0005515//GO:0016746//GO:0005488//GO:0017016//GO:0003674//GO:0043167//GO:0046914//GO:0016740//GO:0051020//GO:0008270	cation binding//catalytic activity//small GTPase binding//Rab GTPase binding//metal ion binding//enzyme binding//protein binding//transferase activity, transferring acyl groups//binding//Ras GTPase binding//molecular_function//ion binding//transition metal ion binding//transferase activity//GTPase binding//zinc ion binding
100861161	6.49666	5.45645	6.63724	serpin peptidase inhibitor, clade E (nexin, plasminogen activator inhibitor type 1), member 2, transcript variant X1	GO:0040011//GO:0042330//GO:0042221//GO:0009605//GO:0006935//GO:0050896//GO:0008150	locomotion//taxis//response to chemical stimulus//response to external stimulus//chemotaxis//response to stimulus//biological_process	--	--	GO:0016811//GO:0003824//GO:0050568//GO:0016787//GO:0016810//GO:0003674	hydrolase activity, acting on carbon-nitrogen (but not peptide) bonds, in linear amides//catalytic activity//protein-glutamine glutaminase activity//hydrolase activity//hydrolase activity, acting on carbon-nitrogen (but not peptide) bonds//molecular_function
100861162	3253.33	2454.44	3489.32	titin-cap	--	--	--	--	--	--
100861163	10021.1	8969.15	10260.5	phosphorylatable fast skeletal muscle myosin light chain	--	--	--	--	GO:0005488//GO:0046872//GO:0003674//GO:0043167//GO:0043169//GO:0005509	binding//metal ion binding//molecular_function//ion binding//cation binding//calcium ion binding
100861164	0	0	0	interferon-tau 2a	GO:0006950//GO:0006952//GO:0050896//GO:0008150	response to stress//defense response//response to stimulus//biological_process	GO:0005576//GO:0005575	extracellular region//cellular_component	GO:0005102//GO:0005515//GO:0005488//GO:0005126//GO:0003674	receptor binding//protein binding//binding//cytokine receptor binding//molecular_function
100861165	8.40535	7.67704	5.57628	insulin-like growth factor-I receptor	GO:0007169//GO:0007166//GO:0050896//GO:0050794//GO:0006464//GO:0008150//GO:0044260//GO:0006793//GO:0046483//GO:0007167//GO:0006796//GO:0034641//GO:0006807//GO:0090304//GO:0009451//GO:0044238//GO:0065007//GO:0001522//GO:0016070//GO:0016310//GO:0043170//GO:0043412//GO:0071704//GO:0009987//GO:0023052//GO:0006139//GO:0044237//GO:0008152//GO:0019538//GO:0007154//GO:0006468//GO:0051716//GO:0007165//GO:…	transmembrane receptor protein tyrosine kinase signaling pathway//cell surface receptor linked signaling pathway//response to stimulus//regulation of cellular process//protein modification process//biological_process//cellular macromolecule metabolic process//phosphorus metabolic process//heterocycle metabolic process//enzyme linked receptor protein signaling pathway//phosphate-containing compoun…	GO:0016020//GO:0005575	membrane//cellular_component	GO:0004672//GO:0004872//GO:0009982//GO:0016740//GO:0016301//GO:0004871//GO:0003676//GO:0043168//GO:0003674//GO:0016853//GO:0043167//GO:0038023//GO:0016772//GO:0004713//GO:0032549//GO:0005488//GO:0005515//GO:0004714//GO:0001883//GO:0001882//GO:0097159//GO:0003723//GO:0016866//GO:0005524//GO:0000166//GO:0016773//GO:0003824//GO:0032555//GO:0060089//GO:0032559//GO:0019199//GO:0032550//GO:0032553//GO:…	protein kinase activity//receptor activity//pseudouridine synthase activity//transferase activity//kinase activity//signal transducer activity//nucleic acid binding//anion binding//molecular_function//isomerase activity//ion binding//signaling receptor activity//transferase activity, transferring phosphorus-containing groups//protein tyrosine kinase activity//ribonucleoside binding//binding//prot…
100861166	0	0	0	prochymosin	GO:0044238//GO:0043170//GO:0071704//GO:0019538//GO:0008152//GO:0006508//GO:0008150	primary metabolic process//macromolecule metabolic process//organic substance metabolic process//protein metabolic process//metabolic process//proteolysis//biological_process	--	--	GO:0008233//GO:0070011//GO:0016787//GO:0003824//GO:0004175//GO:0070001//GO:0004190//GO:0003674	peptidase activity//peptidase activity, acting on L-amino acid peptides//hydrolase activity//catalytic activity//endopeptidase activity//aspartic-type peptidase activity//aspartic-type endopeptidase activity//molecular_function
100861171	15.3985	10.3959	8.12157	Membrane-type matrix metalloproteinase-1	GO:0008150//GO:0006508//GO:0044238//GO:0043170//GO:0071704//GO:0008152//GO:0019538	biological_process//proteolysis//primary metabolic process//macromolecule metabolic process//organic substance metabolic process//metabolic process//protein metabolic process	GO:0005575//GO:0031012	cellular_component//extracellular matrix	GO:0004175//GO:0008270//GO:0043167//GO:0046914//GO:0003674//GO:0005488//GO:0046872//GO:0008233//GO:0016787//GO:0070011//GO:0003824//GO:0008237//GO:0043169//GO:0004222	endopeptidase activity//zinc ion binding//ion binding//transition metal ion binding//molecular_function//binding//metal ion binding//peptidase activity//hydrolase activity//peptidase activity, acting on L-amino acid peptides//catalytic activity//metallopeptidase activity//cation binding//metalloendopeptidase activity
100861172	0.0739301	0.11765	0.031802	keratin 25	GO:0033365//GO:0017038//GO:0046907//GO:0006913//GO:0009987//GO:0070727//GO:0034504//GO:0006810//GO:0006886//GO:0051641//GO:0071702//GO:0009405//GO:0006606//GO:0051179//GO:0045184//GO:0015031//GO:0051234//GO:0008104//GO:0051170//GO:0051649//GO:0033036//GO:0016482//GO:0006605//GO:0051704//GO:0008150//GO:0051169//GO:0034613	protein localization to organelle//protein import//intracellular transport//nucleocytoplasmic transport//cellular process//cellular macromolecule localization//protein localization to nucleus//transport//intracellular protein transport//cellular localization//organic substance transport//pathogenesis//protein import into nucleus//localization//establishment of protein localization//protein transp…	GO:0005622//GO:0005634//GO:0044446//GO:0043234//GO:0043226//GO:0044425//GO:0015629//GO:0046930//GO:0005635//GO:0043228//GO:0005643//GO:0044428//GO:0044430//GO:0031975//GO:0043227//GO:0016459//GO:0043229//GO:0032991//GO:0016021//GO:0044424//GO:0044464//GO:0005856//GO:0043231//GO:0031224//GO:0045111//GO:0005882//GO:0005575//GO:0044422//GO:0016020//GO:0012505//GO:0043232//GO:0031967//GO:0005623	intracellular//nucleus//intracellular organelle part//protein complex//organelle//membrane part//actin cytoskeleton//pore complex//nuclear envelope//non-membrane-bounded organelle//nuclear pore//nuclear part//cytoskeletal part//envelope//membrane-bounded organelle//myosin complex//intracellular organelle//macromolecular complex//integral to membrane//intracellular part//cell part//cytoskeleton//i…	GO:0005198//GO:0017111//GO:0016817//GO:0003824//GO:0016818//GO:0016787//GO:0003774//GO:0016462//GO:0003674	structural molecule activity//nucleoside-triphosphatase activity//hydrolase activity, acting on acid anhydrides//catalytic activity//hydrolase activity, acting on acid anhydrides, in phosphorus-containing anhydrides//hydrolase activity//motor activity//pyrophosphatase activity//molecular_function
100861173	0	0	0	keratin associated protein 11-1	--	--	GO:0044430//GO:0043229//GO:0043228//GO:0045095//GO:0043234//GO:0043226//GO:0005622//GO:0044446//GO:0043232//GO:0005623//GO:0044422//GO:0045111//GO:0005882//GO:0005575//GO:0032991//GO:0044424//GO:0044464//GO:0005856	cytoskeletal part//intracellular organelle//non-membrane-bounded organelle//keratin filament//protein complex//organelle//intracellular//intracellular organelle part//intracellular non-membrane-bounded organelle//cell//organelle part//intermediate filament cytoskeleton//intermediate filament//cellular_component//macromolecular complex//intracellular part//cell part//cytoskeleton	--	--
100861175	0	0	0	keratin associated protein 13.1	GO:0044267//GO:0008152//GO:0044237//GO:0019538//GO:0071704//GO:0043412//GO:0009987//GO:0043170//GO:0009405//GO:0044238//GO:0006470//GO:0016311//GO:0006796//GO:0044260//GO:0006793//GO:0051704//GO:0006464//GO:0008150	cellular protein metabolic process//metabolic process//cellular metabolic process//protein metabolic process//organic substance metabolic process//macromolecule modification//cellular process//macromolecule metabolic process//pathogenesis//primary metabolic process//protein dephosphorylation//dephosphorylation//phosphate-containing compound metabolic process//cellular macromolecule metabolic proc…	--	--	GO:0003824//GO:0016787//GO:0004725//GO:0004721//GO:0003674//GO:0042578//GO:0016788//GO:0016791	catalytic activity//hydrolase activity//protein tyrosine phosphatase activity//phosphoprotein phosphatase activity//molecular_function//phosphoric ester hydrolase activity//hydrolase activity, acting on ester bonds//phosphatase activity
100861176	0	0	0	keratin associated protein 15-1	--	--	--	--	--	--
100861179	0	0	0	keratin associated protein 3.1	--	--	GO:0043234//GO:0045095//GO:0043226//GO:0005622//GO:0044446//GO:0044430//GO:0043229//GO:0043228//GO:0045111//GO:0005882//GO:0005575//GO:0032991//GO:0005856//GO:0044464//GO:0044424//GO:0043232//GO:0005623//GO:0044422	protein complex//keratin filament//organelle//intracellular//intracellular organelle part//cytoskeletal part//intracellular organelle//non-membrane-bounded organelle//intermediate filament cytoskeleton//intermediate filament//cellular_component//macromolecular complex//cytoskeleton//cell part//intracellular part//intracellular non-membrane-bounded organelle//cell//organelle part	GO:0005198//GO:0003674	structural molecule activity//molecular_function
100861180	0	0	0	keratin associated protein 3-1	GO:0018130//GO:0019222//GO:0008150//GO:0050794//GO:0006355//GO:0009058//GO:0034654//GO:0046483//GO:0044271//GO:0044260//GO:0009059//GO:0034641//GO:0032774//GO:0006807//GO:0010468//GO:0090304//GO:0010467//GO:0065007//GO:0031326//GO:0044238//GO:0080090//GO:0019438//GO:0031323//GO:0016070//GO:2000112//GO:2001141//GO:0051171//GO:0043170//GO:0071704//GO:0009987//GO:0060255//GO:0009889//GO:0006139//GO:…	heterocycle biosynthetic process//regulation of metabolic process//biological_process//regulation of cellular process//regulation of transcription, DNA-dependent//biosynthetic process//nucleobase-containing compound biosynthetic process//heterocycle metabolic process//cellular nitrogen compound biosynthetic process//cellular macromolecule metabolic process//macromolecule biosynthetic process//cel…	GO:0005623//GO:0043232//GO:0044422//GO:0005575//GO:0005882//GO:0045111//GO:0005856//GO:0044464//GO:0044424//GO:0032991//GO:0043229//GO:0044430//GO:0043228//GO:0043226//GO:0043234//GO:0045095//GO:0044446//GO:0005622	cell//intracellular non-membrane-bounded organelle//organelle part//cellular_component//intermediate filament//intermediate filament cytoskeleton//cytoskeleton//cell part//intracellular part//macromolecular complex//intracellular organelle//cytoskeletal part//non-membrane-bounded organelle//organelle//protein complex//keratin filament//intracellular organelle part//intracellular	GO:0003676//GO:0003674//GO:0005488//GO:0097159//GO:0005198	nucleic acid binding//molecular_function//binding//organic cyclic compound binding//structural molecule activity
100861181	0	0	0	keratin associated protein 7.1	--	--	--	--	--	--
100861183	0	0	0	keratin associated protein 8.2	GO:0044238//GO:0043170//GO:0071704//GO:0019538//GO:0008152//GO:0008150//GO:0006508	primary metabolic process//macromolecule metabolic process//organic substance metabolic process//protein metabolic process//metabolic process//biological_process//proteolysis	--	--	GO:0001882//GO:0008233//GO:0000166//GO:0016787//GO:0005524//GO:0070011//GO:0097159//GO:0032550//GO:0032559//GO:0032555//GO:0003824//GO:0008237//GO:0035639//GO:0030554//GO:0017076//GO:0032553//GO:0004222//GO:0004175//GO:0043167//GO:0043168//GO:0003674//GO:0005488//GO:0032549//GO:0001883	nucleoside binding//peptidase activity//nucleotide binding//hydrolase activity//ATP binding//peptidase activity, acting on L-amino acid peptides//organic cyclic compound binding//purine ribonucleoside binding//adenyl ribonucleotide binding//purine ribonucleotide binding//catalytic activity//metallopeptidase activity//purine ribonucleoside triphosphate binding//adenyl nucleotide binding//purine nu…
100861185	2.52218	2.39248	1.45511	integrin, beta 2 (complement component 3 receptor 3 and 4 subunit)	--	--	--	--	--	--
100861186	0	0	0	cytochrome P4502C	GO:0008152//GO:0008150//GO:0055114	metabolic process//biological_process//oxidation-reduction process	--	--	GO:0097159//GO:0046906//GO:0043169//GO:0003824//GO:0016491//GO:0003674//GO:0046914//GO:0043167//GO:0005506//GO:0020037//GO:0005488//GO:0016705//GO:0046872	organic cyclic compound binding//tetrapyrrole binding//cation binding//catalytic activity//oxidoreductase activity//molecular_function//transition metal ion binding//ion binding//iron ion binding//heme binding//binding//oxidoreductase activity, acting on paired donors, with incorporation or reduction of molecular oxygen//metal ion binding
100861187	0	0	0	progestagen-associated endometrial protein, transcript variant X1	--	--	--	--	--	--
100861188	2.84754	1.9021	2.72202	galactosidase, alpha	--	--	GO:0005575//GO:0005576	cellular_component//extracellular region	GO:0046872//GO:0005488//GO:0003674//GO:0043167//GO:0005509//GO:0043169	metal ion binding//binding//molecular_function//ion binding//calcium ion binding//cation binding
100861189	0	0	0	ghrelin%2Fobestatin prepropeptide, transcript variant X2	--	--	GO:0005576//GO:0005575	extracellular region//cellular_component	GO:0005179//GO:0005102//GO:0003674//GO:0005488//GO:0005515	hormone activity//receptor binding//molecular_function//binding//protein binding
100861190	1.67768	2.14811	1.54289	interleukin 18 (interferon-gamma-inducing factor), transcript variant X2	--	--	GO:0005615//GO:0005575//GO:0044421//GO:0005576	extracellular space//cellular_component//extracellular region part//extracellular region	--	--
100861191	0.816576	0	0.0638656	Bac7.5 protein	GO:0006952//GO:0048771//GO:0050896//GO:0008150//GO:0006950//GO:0032501//GO:0046849	defense response//tissue remodeling//response to stimulus//biological_process//response to stress//multicellular organismal process//bone remodeling	GO:0005575//GO:0016020//GO:0005576	cellular_component//membrane//extracellular region	GO:0061134//GO:0061135//GO:0004857//GO:0003674//GO:0004866//GO:0030234//GO:0004869//GO:0030414	peptidase regulator activity//endopeptidase regulator activity//enzyme inhibitor activity//molecular_function//endopeptidase inhibitor activity//enzyme regulator activity//cysteine-type endopeptidase inhibitor activity//peptidase inhibitor activity
100861192	1.12263	0	0	MAP28 protein	GO:0046849//GO:0006950//GO:0032501//GO:0050896//GO:0008150//GO:0006952//GO:0048771	bone remodeling//response to stress//multicellular organismal process//response to stimulus//biological_process//defense response//tissue remodeling	GO:0005576//GO:0005575	extracellular region//cellular_component	GO:0030234//GO:0004869//GO:0030414//GO:0004866//GO:0004857//GO:0003674//GO:0061134//GO:0061135	enzyme regulator activity//cysteine-type endopeptidase inhibitor activity//peptidase inhibitor activity//endopeptidase inhibitor activity//enzyme inhibitor activity//molecular_function//peptidase regulator activity//endopeptidase regulator activity
100861193	0	0	0	PROLACTIN protein	--	--	GO:0005576//GO:0005575	extracellular region//cellular_component	GO:0005102//GO:0005179//GO:0005488//GO:0005515//GO:0003674	receptor binding//hormone activity//binding//protein binding//molecular_function
100861194	0.361581	0	0	lactotransferrin, transcript variant X1	GO:0051179//GO:0006810//GO:0030003//GO:0000041//GO:0050801//GO:0006879//GO:0006812//GO:0055076//GO:0065007//GO:0046916//GO:0006873//GO:0055065//GO:0055082//GO:0009987//GO:0042592//GO:0006826//GO:0006811//GO:0055072//GO:0019725//GO:0008150//GO:0051234//GO:0030001//GO:0048878//GO:0055080//GO:0065008//GO:0006875	localization//transport//cellular cation homeostasis//transition metal ion transport//ion homeostasis//cellular iron ion homeostasis//cation transport//transition metal ion homeostasis//biological regulation//cellular transition metal ion homeostasis//cellular ion homeostasis//metal ion homeostasis//cellular chemical homeostasis//cellular process//homeostatic process//iron ion transport//ion tran…	GO:0005576//GO:0005575	extracellular region//cellular_component	GO:0043169//GO:0003674//GO:0043167//GO:0046914//GO:0008199//GO:0046872//GO:0005488//GO:0005506	cation binding//molecular_function//ion binding//transition metal ion binding//ferric iron binding//metal ion binding//binding//iron ion binding
100861196	146.987	157.836	144.907	superoxide dismutase 1, soluble	GO:0072593//GO:0009987//GO:0008152//GO:0044237//GO:0008150//GO:0006801//GO:0055114	reactive oxygen species metabolic process//cellular process//metabolic process//cellular metabolic process//biological_process//superoxide metabolic process//oxidation-reduction process	--	--	GO:0043169//GO:0003674//GO:0043167//GO:0005488//GO:0046872	cation binding//molecular_function//ion binding//binding//metal ion binding
100861199	0	0	0	pregnancy-associated glycoprotein-3	GO:0043170//GO:0044238//GO:0008152//GO:0019538//GO:0071704//GO:0008150//GO:0006508	macromolecule metabolic process//primary metabolic process//metabolic process//protein metabolic process//organic substance metabolic process//biological_process//proteolysis	--	--	GO:0016787//GO:0070011//GO:0008233//GO:0003824//GO:0004190//GO:0003674//GO:0070001//GO:0004175	hydrolase activity//peptidase activity, acting on L-amino acid peptides//peptidase activity//catalytic activity//aspartic-type endopeptidase activity//molecular_function//aspartic-type peptidase activity//endopeptidase activity
100861202	0	0	0	pregnancy-associated glycoprotein-6	GO:0071704//GO:0008152//GO:0019538//GO:0044238//GO:0043170//GO:0006508//GO:0008150	organic substance metabolic process//metabolic process//protein metabolic process//primary metabolic process//macromolecule metabolic process//proteolysis//biological_process	--	--	GO:0003824//GO:0008233//GO:0070011//GO:0016787//GO:0004175//GO:0070001//GO:0003674//GO:0004190	catalytic activity//peptidase activity//peptidase activity, acting on L-amino acid peptides//hydrolase activity//endopeptidase activity//aspartic-type peptidase activity//molecular_function//aspartic-type endopeptidase activity
100861205	0	0	0	pregnancy-associated glycoprotein-11	GO:0043170//GO:0044238//GO:0019538//GO:0008152//GO:0071704//GO:0006508//GO:0008150	macromolecule metabolic process//primary metabolic process//protein metabolic process//metabolic process//organic substance metabolic process//proteolysis//biological_process	--	--	GO:0070011//GO:0016787//GO:0008233//GO:0003824//GO:0003674//GO:0004190//GO:0004175//GO:0070001	peptidase activity, acting on L-amino acid peptides//hydrolase activity//peptidase activity//catalytic activity//molecular_function//aspartic-type endopeptidase activity//endopeptidase activity//aspartic-type peptidase activity
100861207	0	0.0586361	0	pregnancy-associated glycoprotein 12	GO:0044238//GO:0043170//GO:0071704//GO:0019538//GO:0008152//GO:0008150//GO:0006508	primary metabolic process//macromolecule metabolic process//organic substance metabolic process//protein metabolic process//metabolic process//biological_process//proteolysis	--	--	GO:0008233//GO:0016787//GO:0070011//GO:0003824//GO:0008234//GO:0070001//GO:0004175//GO:0004190//GO:0003674//GO:0004197	peptidase activity//hydrolase activity//peptidase activity, acting on L-amino acid peptides//catalytic activity//cysteine-type peptidase activity//aspartic-type peptidase activity//endopeptidase activity//aspartic-type endopeptidase activity//molecular_function//cysteine-type endopeptidase activity
100861208	0.0803731	0.255805	0.0691471	granulocyte-macrophage colony stimulating factor	GO:0006955//GO:0002376//GO:0050896//GO:0008150	immune response//immune system process//response to stimulus//biological_process	GO:0005576//GO:0005575	extracellular region//cellular_component	GO:0008083//GO:0005102//GO:0005129//GO:0003674//GO:0005515//GO:0070851//GO:0005488//GO:0005126	growth factor activity//receptor binding//granulocyte macrophage colony-stimulating factor receptor binding//molecular_function//protein binding//growth factor receptor binding//binding//cytokine receptor binding
100861209	1.11078	0.921325	0.781884	caspase-15	GO:0046483//GO:0044260//GO:0008150//GO:0006508//GO:0090304//GO:0034641//GO:0006807//GO:0006259//GO:0032196//GO:0043170//GO:0044238//GO:0006310//GO:0019538//GO:0006313//GO:0044237//GO:0008152//GO:0006725//GO:0009987//GO:0071704//GO:0006139	heterocycle metabolic process//cellular macromolecule metabolic process//biological_process//proteolysis//nucleic acid metabolic process//cellular nitrogen compound metabolic process//nitrogen compound metabolic process//DNA metabolic process//transposition//macromolecule metabolic process//primary metabolic process//DNA recombination//protein metabolic process//transposition, DNA-mediated//cellu…	--	--	GO:0003674//GO:0003676//GO:0004803//GO:0004175//GO:0003677//GO:0005488//GO:0004197//GO:0016787//GO:0070011//GO:0097159//GO:0008233//GO:0003824//GO:0008234	molecular_function//nucleic acid binding//transposase activity//endopeptidase activity//DNA binding//binding//cysteine-type endopeptidase activity//hydrolase activity//peptidase activity, acting on L-amino acid peptides//organic cyclic compound binding//peptidase activity//catalytic activity//cysteine-type peptidase activity
100861210	0	0	0	PFOXic	--	--	--	--	--	--
100861211	4.03719	2.83056	2.89945	bone morphogenetic protein receptor type IB, transcript variant X3	GO:0006796//GO:0044260//GO:0006793//GO:0006464//GO:0008150//GO:0044267//GO:0044237//GO:0008152//GO:0019538//GO:0006468//GO:0071704//GO:0043412//GO:0009987//GO:0016310//GO:0043170//GO:0044238	phosphate-containing compound metabolic process//cellular macromolecule metabolic process//phosphorus metabolic process//protein modification process//biological_process//cellular protein metabolic process//cellular metabolic process//metabolic process//protein metabolic process//protein phosphorylation//organic substance metabolic process//macromolecule modification//cellular process//phosphoryl…	GO:0005575//GO:0016020	cellular_component//membrane	GO:0001883//GO:0032549//GO:0005488//GO:0016772//GO:0038023//GO:0043168//GO:0003674//GO:0043167//GO:0004674//GO:0016740//GO:0004872//GO:0004871//GO:0016301//GO:0004672//GO:0017076//GO:0004888//GO:0030554//GO:0035639//GO:0005024//GO:0032553//GO:0032559//GO:0019199//GO:0032550//GO:0016773//GO:0003824//GO:0060089//GO:0032555//GO:0000166//GO:0004675//GO:0097159//GO:0005524//GO:0001882	purine nucleoside binding//ribonucleoside binding//binding//transferase activity, transferring phosphorus-containing groups//signaling receptor activity//anion binding//molecular_function//ion binding//protein serine/threonine kinase activity//transferase activity//receptor activity//signal transducer activity//kinase activity//protein kinase activity//purine nucleotide binding//transmembrane sig…
100861212	0	0	0	fatty acid desaturase 2	GO:0008150//GO:0071704//GO:0008152//GO:0044238//GO:0006629	biological_process//organic substance metabolic process//metabolic process//primary metabolic process//lipid metabolic process	GO:0005575//GO:0044464//GO:0044459//GO:0005623//GO:0009898//GO:0016020//GO:0005886//GO:0044425//GO:0071944	cellular_component//cell part//plasma membrane part//cell//internal side of plasma membrane//membrane//plasma membrane//membrane part//cell periphery	GO:0020037//GO:0005488//GO:0003674//GO:0097159//GO:0046906	heme binding//binding//molecular_function//organic cyclic compound binding//tetrapyrrole binding
100861213	0.188577	0	0	Bac5 protein	GO:0006950//GO:0032501//GO:0046849//GO:0006952//GO:0048771//GO:0050896//GO:0008150	response to stress//multicellular organismal process//bone remodeling//defense response//tissue remodeling//response to stimulus//biological_process	GO:0005576//GO:0005575	extracellular region//cellular_component	GO:0004866//GO:0030234//GO:0030414//GO:0004869//GO:0061134//GO:0061135//GO:0003674//GO:0004857	endopeptidase inhibitor activity//enzyme regulator activity//peptidase inhibitor activity//cysteine-type endopeptidase inhibitor activity//peptidase regulator activity//endopeptidase regulator activity//molecular_function//enzyme inhibitor activity
100861215	16.0349	15.3337	19.4268	hydroxymethylbilane synthase, transcript variant X1	GO:0019438//GO:0006725//GO:0008152//GO:0044237//GO:0044249//GO:0009987//GO:0071704//GO:0033013//GO:0044271//GO:0046483//GO:0009058//GO:0008150//GO:0018130//GO:0033014//GO:0006807//GO:0034641	aromatic compound biosynthetic process//cellular aromatic compound metabolic process//metabolic process//cellular metabolic process//cellular biosynthetic process//cellular process//organic substance metabolic process//tetrapyrrole metabolic process//cellular nitrogen compound biosynthetic process//heterocycle metabolic process//biosynthetic process//biological_process//heterocycle biosynthetic p…	--	--	GO:0003824//GO:0016765//GO:0004418//GO:0003674//GO:0016740	catalytic activity//transferase activity, transferring alkyl or aryl (other than methyl) groups//hydroxymethylbilane synthase activity//molecular_function//transferase activity
100861216	0.622601	0	0.0714187	vitronectin	GO:0043170//GO:0044238//GO:0010467//GO:0006955//GO:0008152//GO:0044237//GO:0019538//GO:0044249//GO:0002376//GO:0034645//GO:0044267//GO:0071704//GO:0009987//GO:0006412//GO:0044260//GO:0009059//GO:0050896//GO:0009058//GO:0008150	macromolecule metabolic process//primary metabolic process//gene expression//immune response//metabolic process//cellular metabolic process//protein metabolic process//cellular biosynthetic process//immune system process//cellular macromolecule biosynthetic process//cellular protein metabolic process//organic substance metabolic process//cellular process//translation//cellular macromolecule metab…	GO:0043228//GO:0043229//GO:0005840//GO:0005622//GO:0030529//GO:0043226//GO:0044444//GO:0005737//GO:0005623//GO:0043232//GO:0044424//GO:0044464//GO:0032991//GO:0005575	non-membrane-bounded organelle//intracellular organelle//ribosome//intracellular//ribonucleoprotein complex//organelle//cytoplasmic part//cytoplasm//cell//intracellular non-membrane-bounded organelle//intracellular part//cell part//macromolecular complex//cellular_component	GO:0003735//GO:0030247//GO:0005198//GO:0038024//GO:0030246//GO:0003674//GO:0005044//GO:0004872//GO:0001871//GO:0005488	structural constituent of ribosome//polysaccharide binding//structural molecule activity//cargo receptor activity//carbohydrate binding//molecular_function//scavenger receptor activity//receptor activity//pattern binding//binding
100861220	0.36099	0.574466	0.310569	deiodinase, iodothyronine, type II	GO:0008152//GO:0008150//GO:0055114	metabolic process//biological_process//oxidation-reduction process	--	--	GO:0003824//GO:0003674//GO:0016491//GO:0004800	catalytic activity//molecular_function//oxidoreductase activity//thyroxine 5'-deiodinase activity
100861222	0	0.0648172	0.0525625	class mu glutathione S-transferase, transcript variant X2	--	--	--	--	GO:0005515//GO:0005488//GO:0003674	protein binding//binding//molecular_function
100861223	65.4125	53.4939	52.8311	CD34 molecule	--	--	--	--	--	--
100861224	2.74925	2.12451	2.11704	acetyl-CoA carboxylase alpha, transcript variant X1	GO:0043436//GO:0006310//GO:0006629//GO:0044238//GO:0046394//GO:0032196//GO:0044283//GO:0043170//GO:0044281//GO:0006259//GO:0006633//GO:0006139//GO:0043412//GO:0071704//GO:0008610//GO:0009987//GO:0006950//GO:0006725//GO:0019752//GO:0044249//GO:0044237//GO:0008152//GO:0006313//GO:0008150//GO:0050896//GO:0009058//GO:0006082//GO:0044255//GO:0046483//GO:0072330//GO:0044260//GO:0006807//GO:0034641//GO:…	oxoacid metabolic process//DNA recombination//lipid metabolic process//primary metabolic process//carboxylic acid biosynthetic process//transposition//small molecule biosynthetic process//macromolecule metabolic process//small molecule metabolic process//DNA metabolic process//fatty acid biosynthetic process//nucleobase-containing compound metabolic process//macromolecule modification//organic su…	--	--	GO:0001882//GO:0004536//GO:0000166//GO:0015666//GO:0005524//GO:0016881//GO:0016787//GO:0097159//GO:0032559//GO:0032550//GO:0016885//GO:0003824//GO:0032555//GO:0043169//GO:0030554//GO:0035639//GO:0008716//GO:0017076//GO:0003989//GO:0032553//GO:0016421//GO:0009036//GO:0004518//GO:0016788//GO:0043167//GO:0016874//GO:0043168//GO:0003674//GO:0003676//GO:0005488//GO:0016888//GO:0032549//GO:0004519//GO:…	nucleoside binding//deoxyribonuclease activity//nucleotide binding//restriction endodeoxyribonuclease activity//ATP binding//acid-amino acid ligase activity//hydrolase activity//organic cyclic compound binding//adenyl ribonucleotide binding//purine ribonucleoside binding//ligase activity, forming carbon-carbon bonds//catalytic activity//purine ribonucleotide binding//cation binding//adenyl nucleo…
100861225	4.85107	5.53349	6.4956	diacylglycerol O-acyltransferase 1	--	--	--	--	--	--
100861227	0	0	0.0278431	oviductin	GO:0008152//GO:0032506//GO:0044085//GO:0009987//GO:0071704//GO:0071840//GO:0016043//GO:0044238//GO:0000917//GO:0051301//GO:0005975//GO:0022402//GO:0000910//GO:0007049//GO:0008150//GO:0022607	metabolic process//cytokinetic process//cellular component biogenesis//cellular process//organic substance metabolic process//cellular component organization or biogenesis//cellular component organization//primary metabolic process//barrier septum formation//cell division//carbohydrate metabolic process//cell cycle process//cytokinesis//cell cycle//biological_process//cellular component assembly	--	--	GO:0003824//GO:0016798//GO:0016787//GO:0004553//GO:0003674	catalytic activity//hydrolase activity, acting on glycosyl bonds//hydrolase activity//hydrolase activity, hydrolyzing O-glycosyl compounds//molecular_function
100861228	4.51457	4.42111	6.98593	TGF beta 2	GO:0040007//GO:0008150	growth//biological_process	--	--	GO:0005515//GO:0005488//GO:0003674//GO:0005102//GO:0008083	protein binding//binding//molecular_function//receptor binding//growth factor activity
100861229	0	0	0	as2-casein	GO:0006810//GO:0051179//GO:0032259//GO:0008152//GO:0008150//GO:0051234	transport//localization//methylation//metabolic process//biological_process//establishment of localization	GO:0005576//GO:0005622//GO:0005845//GO:0034518//GO:0043234//GO:0005623//GO:0032991//GO:0044464//GO:0044424//GO:0005575	extracellular region//intracellular//mRNA cap binding complex//RNA cap binding complex//protein complex//cell//macromolecular complex//cell part//intracellular part//cellular_component	GO:0097159//GO:0003723//GO:0005215//GO:0003676//GO:0003674//GO:0005488	organic cyclic compound binding//RNA binding//transporter activity//nucleic acid binding//molecular_function//binding
100861230	0	0	0	growth hormone 1	--	--	GO:0005576//GO:0005575	extracellular region//cellular_component	GO:0005179//GO:0005102//GO:0003674//GO:0005488//GO:0005515	hormone activity//receptor binding//molecular_function//binding//protein binding
100861231	0	0	0	casein kappa	--	--	GO:0005575//GO:0005576	cellular_component//extracellular region	--	--
100861232	0.0752959	0.039941	0.161948	tumor necrosis factor alpha, transcript variant X1	GO:0050896//GO:0008150//GO:0002376//GO:0006955	response to stimulus//biological_process//immune system process//immune response	GO:0005575//GO:0016020	cellular_component//membrane	GO:0005515//GO:0005488//GO:0005126//GO:0003674//GO:0005164//GO:0032813//GO:0005102	protein binding//binding//cytokine receptor binding//molecular_function//tumor necrosis factor receptor binding//tumor necrosis factor receptor superfamily binding//receptor binding
100861233	0	0	0	bone morphogenetic protein 15	GO:0008150//GO:0044238//GO:0006629//GO:0008152//GO:0071704	biological_process//primary metabolic process//lipid metabolic process//metabolic process//organic substance metabolic process	GO:0042627//GO:0032991//GO:0005575//GO:0034358//GO:0005615//GO:0005576//GO:0032994//GO:0044421	chylomicron//macromolecular complex//cellular_component//plasma lipoprotein particle//extracellular space//extracellular region//protein-lipid complex//extracellular region part	GO:0003674//GO:0004857//GO:0005515//GO:0005488//GO:0008083//GO:0030234//GO:0005102	molecular_function//enzyme inhibitor activity//protein binding//binding//growth factor activity//enzyme regulator activity//receptor binding
100861235	4.91569	4.15798	5.9436	synaptonemal complex protein 3, transcript variant X2	GO:0051171//GO:0043170//GO:2001141//GO:0051254//GO:0016070//GO:2000112//GO:0031323//GO:0051173//GO:0019438//GO:0010557//GO:0045935//GO:0080090//GO:0031328//GO:0044238//GO:0031326//GO:0065007//GO:0031325//GO:0010467//GO:0034645//GO:0006725//GO:0050789//GO:0019219//GO:0010556//GO:0044237//GO:0006351//GO:0008152//GO:0009893//GO:0051252//GO:0044249//GO:0006139//GO:0009889//GO:0045893//GO:0060255//GO:…	regulation of nitrogen compound metabolic process//macromolecule metabolic process//regulation of RNA biosynthetic process//positive regulation of RNA metabolic process//RNA metabolic process//regulation of cellular macromolecule biosynthetic process//regulation of cellular metabolic process//positive regulation of nitrogen compound metabolic process//aromatic compound biosynthetic process//posit…	GO:0042025//GO:0044217//GO:0005576//GO:0044215//GO:0033643//GO:0033646//GO:0044421//GO:0044216//GO:0018995//GO:0033648//GO:0043657//GO:0033647//GO:0043245//GO:0043656//GO:0005575	host cell nucleus//other organism part//extracellular region//other organism//host cell part//host intracellular part//extracellular region part//other organism cell//host//host intracellular membrane-bounded organelle//host cell//host intracellular organelle//extraorganismal space//intracellular region of host//cellular_component	--	--
100861236	0.274932	0.291678	0.105125	interleukin 18 receptor 1	GO:0065007//GO:0023052//GO:0009987//GO:0007154//GO:0051716//GO:0050789//GO:0007165//GO:0008150//GO:0050794//GO:0050896	biological regulation//signaling//cellular process//cell communication//cellular response to stimulus//regulation of biological process//signal transduction//biological_process//regulation of cellular process//response to stimulus	--	--	GO:0003674//GO:0005488//GO:0005515	molecular_function//binding//protein binding
100861238	88.9002	101.183	90.3107	heat shock 60kDa protein 1 (chaperonin), transcript variant X2	GO:0016070//GO:0044281//GO:0043170//GO:0034660//GO:0044238//GO:0010467//GO:0043436//GO:0006520//GO:0019538//GO:0044237//GO:0008152//GO:0044249//GO:0019752//GO:0034645//GO:0006725//GO:0044267//GO:0043039//GO:0006399//GO:0009987//GO:0071704//GO:0006139//GO:0006412//GO:0044260//GO:0046483//GO:0009059//GO:0006432//GO:0006082//GO:0009058//GO:0043038//GO:0008150//GO:0090304//GO:0006418//GO:0034641//GO:…	RNA metabolic process//small molecule metabolic process//macromolecule metabolic process//ncRNA metabolic process//primary metabolic process//gene expression//oxoacid metabolic process//cellular amino acid metabolic process//protein metabolic process//cellular metabolic process//metabolic process//cellular biosynthetic process//carboxylic acid metabolic process//cellular macromolecule biosyntheti…	GO:0005622//GO:0005737//GO:0005623//GO:0044424//GO:0044464//GO:0005575	intracellular//cytoplasm//cell//intracellular part//cell part//cellular_component	GO:0097159//GO:0005524//GO:0000166//GO:0004812//GO:0016876//GO:0001882//GO:0032553//GO:0017076//GO:0004826//GO:0035639//GO:0030554//GO:0032555//GO:0003824//GO:0032550//GO:0032559//GO:0043168//GO:0003674//GO:0016874//GO:0016875//GO:0043167//GO:0001883//GO:0032549//GO:0005488	organic cyclic compound binding//ATP binding//nucleotide binding//aminoacyl-tRNA ligase activity//ligase activity, forming aminoacyl-tRNA and related compounds//nucleoside binding//ribonucleotide binding//purine nucleotide binding//phenylalanine-tRNA ligase activity//purine ribonucleoside triphosphate binding//adenyl nucleotide binding//purine ribonucleotide binding//catalytic activity//purine ri…
100861239	0	0	0	melanocortin 4 receptor, transcript variant X1	GO:0050789//GO:0007165//GO:0051716//GO:0007154//GO:0007186//GO:0009987//GO:0023052//GO:0065007//GO:0008150//GO:0050794//GO:0050896//GO:0007166	regulation of biological process//signal transduction//cellular response to stimulus//cell communication//G-protein coupled receptor signaling pathway//cellular process//signaling//biological regulation//biological_process//regulation of cellular process//response to stimulus//cell surface receptor linked signaling pathway	GO:0044425//GO:0016021//GO:0031224//GO:0005575//GO:0016020	membrane part//integral to membrane//intrinsic to membrane//cellular_component//membrane	GO:0004888//GO:0004930//GO:0060089//GO:0038023//GO:0003674//GO:0004871//GO:0004872	transmembrane signaling receptor activity//G-protein coupled receptor activity//molecular transducer activity//signaling receptor activity//molecular_function//signal transducer activity//receptor activity
100861240	1.02545	0.842743	0.807665	ectodysplasin-A transcript variant 1	GO:0006955//GO:0002376//GO:0050896//GO:0008150	immune response//immune system process//response to stimulus//biological_process	GO:0016020//GO:0005575	membrane//cellular_component	GO:0005102//GO:0005164//GO:0032813//GO:0003674//GO:0005488//GO:0005126//GO:0005515	receptor binding//tumor necrosis factor receptor binding//tumor necrosis factor receptor superfamily binding//molecular_function//binding//cytokine receptor binding//protein binding
100861241	8.48699	7.39434	5.20139	bone morphogenetic protein receptor, type IA	GO:0006796//GO:0044260//GO:0006793//GO:0008150//GO:0006464//GO:0019538//GO:0044237//GO:0008152//GO:0006468//GO:0044267//GO:0009987//GO:0071704//GO:0043412//GO:0043170//GO:0016310//GO:0044238	phosphate-containing compound metabolic process//cellular macromolecule metabolic process//phosphorus metabolic process//biological_process//protein modification process//protein metabolic process//cellular metabolic process//metabolic process//protein phosphorylation//cellular protein metabolic process//cellular process//organic substance metabolic process//macromolecule modification//macromolec…	GO:0005575//GO:0016020	cellular_component//membrane	GO:0001883//GO:0016772//GO:0032549//GO:0005488//GO:0043168//GO:0003674//GO:0004674//GO:0043167//GO:0038023//GO:0004672//GO:0004872//GO:0016740//GO:0016301//GO:0004871//GO:0032553//GO:0005024//GO:0017076//GO:0035639//GO:0004888//GO:0030554//GO:0016773//GO:0060089//GO:0032555//GO:0003824//GO:0032550//GO:0032559//GO:0019199//GO:0097159//GO:0005524//GO:0004675//GO:0000166//GO:0001882	purine nucleoside binding//transferase activity, transferring phosphorus-containing groups//ribonucleoside binding//binding//anion binding//molecular_function//protein serine/threonine kinase activity//ion binding//signaling receptor activity//protein kinase activity//receptor activity//transferase activity//kinase activity//signal transducer activity//ribonucleotide binding//transforming growth …
100861242	0.061753	0	0	growth factor independent 1B transcription repressor	GO:0010467//GO:0065007//GO:0044238//GO:0043170//GO:0071704//GO:0009987//GO:0023052//GO:0006412//GO:0007154//GO:0044249//GO:0051716//GO:0008152//GO:0044237//GO:0019538//GO:0035556//GO:0050789//GO:0044267//GO:0034645//GO:0007165//GO:0008150//GO:0050794//GO:0050896//GO:0009058//GO:0044260//GO:0009059	gene expression//biological regulation//primary metabolic process//macromolecule metabolic process//organic substance metabolic process//cellular process//signaling//translation//cell communication//cellular biosynthetic process//cellular response to stimulus//metabolic process//cellular metabolic process//protein metabolic process//intracellular signal transduction//regulation of biological proc…	GO:0043229//GO:0043228//GO:0030529//GO:0043226//GO:0005737//GO:0044444//GO:0005840//GO:0005622//GO:0005623//GO:0043232//GO:0005575//GO:0044464//GO:0044424//GO:0032991	intracellular organelle//non-membrane-bounded organelle//ribonucleoprotein complex//organelle//cytoplasm//cytoplasmic part//ribosome//intracellular//cell//intracellular non-membrane-bounded organelle//cellular_component//cell part//intracellular part//macromolecular complex	GO:0003735//GO:0097159//GO:0043169//GO:0005198//GO:0043167//GO:0046914//GO:0003676//GO:0003674//GO:0003677//GO:0005488//GO:0005506//GO:0046872	structural constituent of ribosome//organic cyclic compound binding//cation binding//structural molecule activity//ion binding//transition metal ion binding//nucleic acid binding//molecular_function//DNA binding//binding//iron ion binding//metal ion binding
100861244	6.22264	4.70008	6.02269	perilipin 3	GO:0051234//GO:0033036//GO:0008150//GO:0050896//GO:0050794//GO:0051716//GO:0007154//GO:0035556//GO:0019538//GO:0008152//GO:0050789//GO:0010876//GO:0007165//GO:0009987//GO:0023052//GO:0071704//GO:0051179//GO:0071702//GO:0043170//GO:0006869//GO:0006810//GO:0042157//GO:0065007//GO:0044238	establishment of localization//macromolecule localization//biological_process//response to stimulus//regulation of cellular process//cellular response to stimulus//cell communication//intracellular signal transduction//protein metabolic process//metabolic process//regulation of biological process//lipid localization//signal transduction//cellular process//signaling//organic substance metabolic pr…	GO:0005575//GO:0005576	cellular_component//extracellular region	GO:0005488//GO:0003674//GO:0008289	binding//molecular_function//lipid binding
100861245	8.85358	7.76851	6.50019	perilipin 2, transcript variant X2	GO:0050896//GO:0008150//GO:0007155//GO:0022610//GO:0006950//GO:0009987	response to stimulus//biological_process//cell adhesion//biological adhesion//response to stress//cellular process	GO:0005575//GO:0005576//GO:0044420//GO:0005604//GO:0005578//GO:0031012//GO:0044421	cellular_component//extracellular region//extracellular matrix part//basement membrane//proteinaceous extracellular matrix//extracellular matrix//extracellular region part	--	--
100861246	79.3207	78.7422	77.1984	GABA(A) receptor-associated protein-like protein 2	GO:0016043//GO:0033554//GO:0071840//GO:0071496//GO:0009267//GO:0044085//GO:0051716//GO:0007154//GO:0044237//GO:0008152//GO:0031667//GO:0009991//GO:0006914//GO:0070925//GO:0016236//GO:0009987//GO:0006950//GO:0042594//GO:0009056//GO:0031669//GO:0007033//GO:0008150//GO:0006996//GO:0044248//GO:0022607//GO:0050896//GO:0000045//GO:0031668//GO:0009605	cellular component organization//cellular response to stress//cellular component organization or biogenesis//cellular response to external stimulus//cellular response to starvation//cellular component biogenesis//cellular response to stimulus//cell communication//cellular metabolic process//metabolic process//response to nutrient levels//response to extracellular stimulus//autophagy//organelle as…	GO:0005622//GO:0005737//GO:0005623//GO:0044464//GO:0044424//GO:0005575	intracellular//cytoplasm//cell//cell part//intracellular part//cellular_component	--	--
100861247	2944.9	3368.12	4211.98	troponin T type 3 (skeletal, fast)	--	--	GO:0043292//GO:0043229//GO:0044430//GO:0043228//GO:0015629//GO:0043226//GO:0005737//GO:0044444//GO:0043234//GO:0044446//GO:0005861//GO:0005622//GO:0005623//GO:0043232//GO:0030016//GO:0030017//GO:0044422//GO:0005865//GO:0005575//GO:0044449//GO:0044424//GO:0005856//GO:0044464//GO:0032991	contractile fiber//intracellular organelle//cytoskeletal part//non-membrane-bounded organelle//actin cytoskeleton//organelle//cytoplasm//cytoplasmic part//protein complex//intracellular organelle part//troponin complex//intracellular//cell//intracellular non-membrane-bounded organelle//myofibril//sarcomere//organelle part//striated muscle thin filament//cellular_component//contractile fiber part/…	--	--
100861248	0	0.11283	0	interleukin 21, transcript variant X2	GO:0002376//GO:0006955//GO:0008150//GO:0050896	immune system process//immune response//biological_process//response to stimulus	GO:0005576//GO:0005575	extracellular region//cellular_component	GO:0005102//GO:0005126//GO:0005488//GO:0005515//GO:0003674	receptor binding//cytokine receptor binding//binding//protein binding//molecular_function
100861249	0.0699594	0	0.0601879	hydroxyindole O-methyltransferase	--	--	--	--	GO:0008171//GO:0016740//GO:0003674//GO:0003824//GO:0008168//GO:0016741	O-methyltransferase activity//transferase activity//molecular_function//catalytic activity//methyltransferase activity//transferase activity, transferring one-carbon groups
100861250	6.24079	4.24737	3.54564	inhibin, beta B	GO:0040007//GO:0008150	growth//biological_process	--	--	GO:0008083//GO:0005102//GO:0003674//GO:0005515//GO:0005488	growth factor activity//receptor binding//molecular_function//protein binding//binding
100861252	1.91434	1.98258	2.11752	myogenic factor 5	GO:0048513//GO:0046483//GO:0034654//GO:0044260//GO:0044271//GO:0009059//GO:0019222//GO:0018130//GO:0061061//GO:0008150//GO:0009058//GO:0006355//GO:0050794//GO:0010468//GO:0090304//GO:0007275//GO:0048856//GO:0034641//GO:0006807//GO:0032774//GO:0007517//GO:0031323//GO:0032502//GO:0016070//GO:2000112//GO:2001141//GO:0051171//GO:0043170//GO:0065007//GO:0010467//GO:0080090//GO:0044238//GO:0031326//GO:…	organ development//heterocycle metabolic process//nucleobase-containing compound biosynthetic process//cellular macromolecule metabolic process//cellular nitrogen compound biosynthetic process//macromolecule biosynthetic process//regulation of metabolic process//heterocycle biosynthetic process//muscle structure development//biological_process//biosynthetic process//regulation of transcription, D…	GO:0005623//GO:0044464//GO:0043231//GO:0044424//GO:0005575//GO:0043229//GO:0043227//GO:0005622//GO:0005634//GO:0043226	cell//cell part//intracellular membrane-bounded organelle//intracellular part//cellular_component//intracellular organelle//membrane-bounded organelle//intracellular//nucleus//organelle	GO:0003674//GO:0003676//GO:0005515//GO:0003677//GO:0005488//GO:0097159//GO:0046983	molecular_function//nucleic acid binding//protein binding//DNA binding//binding//organic cyclic compound binding//protein dimerization activity
100861254	7.48688	6.15691	12.5393	B-cell CLL%2Flymphoma 2	GO:0016265//GO:0043067//GO:0050794//GO:0008150//GO:0008219//GO:0006915//GO:0042981//GO:0012501//GO:0009987//GO:0010941//GO:0050789//GO:0065007	death//regulation of programmed cell death//regulation of cellular process//biological_process//cell death//apoptosis//regulation of apoptosis//programmed cell death//cellular process//regulation of cell death//regulation of biological process//biological regulation	--	--	GO:0005488//GO:0046872//GO:0008270//GO:0003674//GO:0046914//GO:0043167//GO:0043169	binding//metal ion binding//zinc ion binding//molecular_function//transition metal ion binding//ion binding//cation binding
100861255	10.7659	10.5165	11.9534	dimethyladenosine transferase 1-like protein	GO:0009451//GO:0016072//GO:0090304//GO:0006364//GO:0006807//GO:0034641//GO:0008033//GO:0000154//GO:0046483//GO:0044260//GO:0008150//GO:0006464//GO:0009058//GO:0022613//GO:0044267//GO:0006725//GO:0044085//GO:0019538//GO:0008152//GO:0044237//GO:0006400//GO:0006139//GO:0008610//GO:0009987//GO:0043412//GO:0071704//GO:0006399//GO:0034660//GO:0043170//GO:0006396//GO:0071840//GO:0016070//GO:0034470//GO:…	RNA modification//rRNA metabolic process//nucleic acid metabolic process//rRNA processing//nitrogen compound metabolic process//cellular nitrogen compound metabolic process//tRNA processing//rRNA modification//heterocycle metabolic process//cellular macromolecule metabolic process//biological_process//protein modification process//biosynthetic process//ribonucleoprotein complex biogenesis//cellul…	--	--	GO:0000179//GO:0051998//GO:0016433//GO:0003674//GO:0008757//GO:0016740//GO:0008173//GO:0008171//GO:0008176//GO:0016423//GO:0008168//GO:0008649//GO:0003824//GO:0008170//GO:0016741//GO:0004719//GO:0008175//GO:0010340//GO:0008276	rRNA (adenine-N6,N6-)-dimethyltransferase activity//protein carboxyl O-methyltransferase activity//rRNA (adenine) methyltransferase activity//molecular_function//S-adenosylmethionine-dependent methyltransferase activity//transferase activity//RNA methyltransferase activity//O-methyltransferase activity//tRNA (guanine-N7-)-methyltransferase activity//tRNA (guanine) methyltransferase activity//meth…
100861258	247.251	167.427	96.608	myogenic factor 6 (herculin)	GO:0034641//GO:0006807//GO:0032774//GO:0010468//GO:0090304//GO:0007275//GO:0048856//GO:0019222//GO:0018130//GO:0061061//GO:0008150//GO:0009058//GO:0006355//GO:0050794//GO:0048513//GO:0046483//GO:0034654//GO:0044260//GO:0044271//GO:0009059//GO:0009987//GO:0071704//GO:0060255//GO:0006139//GO:0009889//GO:0051252//GO:0044249//GO:0032501//GO:0019219//GO:0044237//GO:0010556//GO:0008152//GO:0006351//GO:…	cellular nitrogen compound metabolic process//nitrogen compound metabolic process//RNA biosynthetic process//regulation of gene expression//nucleic acid metabolic process//multicellular organismal development//anatomical structure development//regulation of metabolic process//heterocycle biosynthetic process//muscle structure development//biological_process//biosynthetic process//regulation of tr…	GO:0005575//GO:0044464//GO:0043231//GO:0044424//GO:0005623//GO:0043226//GO:0005622//GO:0005634//GO:0043229//GO:0043227	cellular_component//cell part//intracellular membrane-bounded organelle//intracellular part//cell//organelle//intracellular//nucleus//intracellular organelle//membrane-bounded organelle	GO:0003677//GO:0005488//GO:0005515//GO:0003676//GO:0003674//GO:0046983//GO:0097159	DNA binding//binding//protein binding//nucleic acid binding//molecular_function//protein dimerization activity//organic cyclic compound binding
100861259	218.705	279.976	141.007	cAMP responsive element modulator, transcript variant X3	GO:0034654//GO:0046483//GO:0044271//GO:0044260//GO:0006605//GO:0009059//GO:0009653//GO:0034613//GO:0018130//GO:0019222//GO:0051169//GO:0008150//GO:0050794//GO:0006355//GO:0009058//GO:0008104//GO:0010468//GO:0051234//GO:0090304//GO:0048856//GO:0015031//GO:0045184//GO:0016482//GO:0034641//GO:0033036//GO:0051649//GO:0051170//GO:0032774//GO:0006807//GO:0031323//GO:0032502//GO:0051179//GO:0071840//GO:…	nucleobase-containing compound biosynthetic process//heterocycle metabolic process//cellular nitrogen compound biosynthetic process//cellular macromolecule metabolic process//protein targeting//macromolecule biosynthetic process//anatomical structure morphogenesis//cellular protein localization//heterocycle biosynthetic process//regulation of metabolic process//nuclear transport//biological_proce…	GO:0012505//GO:0016020//GO:0044422//GO:0005623//GO:0031967//GO:0043231//GO:0044464//GO:0044424//GO:0016021//GO:0032991//GO:0005575//GO:0031224//GO:0005643//GO:0005635//GO:0043229//GO:0043227//GO:0031975//GO:0044428//GO:0044446//GO:0005634//GO:0005739//GO:0005622//GO:0046930//GO:0044425//GO:0043226//GO:0043234//GO:0005737//GO:0044444	endomembrane system//membrane//organelle part//cell//organelle envelope//intracellular membrane-bounded organelle//cell part//intracellular part//integral to membrane//macromolecular complex//cellular_component//intrinsic to membrane//nuclear pore//nuclear envelope//intracellular organelle//membrane-bounded organelle//envelope//nuclear part//intracellular organelle part//nucleus//mitochondrion//i…	GO:0003674//GO:0003676//GO:0016491//GO:0016676//GO:0043565//GO:0016675//GO:0015002//GO:0015078//GO:0003700//GO:0003677//GO:0005488//GO:0022857//GO:0097159//GO:0004129//GO:0015077//GO:0001071//GO:0008324//GO:0015075//GO:0022892//GO:0005215//GO:0003824//GO:0022890//GO:0022891	molecular_function//nucleic acid binding//oxidoreductase activity//oxidoreductase activity, acting on a heme group of donors, oxygen as acceptor//sequence-specific DNA binding//oxidoreductase activity, acting on a heme group of donors//heme-copper terminal oxidase activity//hydrogen ion transmembrane transporter activity//sequence-specific DNA binding transcription factor activity//DNA binding//b…
100861261	0.625995	0.166031	0.807839	inhibin, alpha, transcript variant X1	--	--	--	--	GO:0005102//GO:0008083//GO:0005515//GO:0005488//GO:0003674	receptor binding//growth factor activity//protein binding//binding//molecular_function
100861263	294.809	248.882	316.788	ubiquinol-cytochrome-c reductase complex core protein 2	--	--	--	--	--	--
100861264	13.0156	13.6499	12.9649	MRS2 magnesium homeostasis factor homolog (S. cerevisiae)	GO:0065007//GO:0000226//GO:0032507//GO:0007017//GO:0071840//GO:0051179//GO:0006810//GO:0016043//GO:0051641//GO:0006812//GO:0034453//GO:0045185//GO:0009987//GO:0070727//GO:0007059//GO:0007010//GO:0051651//GO:0034613//GO:0008150//GO:0006996//GO:0006811//GO:0055085//GO:0065008//GO:0051235//GO:0033036//GO:0008608//GO:0051234//GO:0008104//GO:0030001	biological regulation//microtubule cytoskeleton organization//maintenance of protein location in cell//microtubule-based process//cellular component organization or biogenesis//localization//transport//cellular component organization//cellular localization//cation transport//microtubule anchoring//maintenance of protein location//cellular process//cellular macromolecule localization//chromosome s…	GO:0043227//GO:0015630//GO:0043229//GO:0031974//GO:0044428//GO:0044430//GO:0042729//GO:0043228//GO:0000775//GO:0031981//GO:0000228//GO:0044427//GO:0043226//GO:0000942//GO:0043234//GO:0000940//GO:0044446//GO:0000776//GO:0000794//GO:0005622//GO:0005634//GO:0005623//GO:0000777//GO:0000793//GO:0043232//GO:0043233//GO:0000779//GO:0044422//GO:0016020//GO:0005694//GO:0044454//GO:0072686//GO:0000778//GO:…	membrane-bounded organelle//microtubule cytoskeleton//intracellular organelle//membrane-enclosed lumen//nuclear part//cytoskeletal part//DASH complex//non-membrane-bounded organelle//chromosome, centromeric region//nuclear lumen//nuclear chromosome//chromosomal part//organelle//condensed nuclear chromosome outer kinetochore//protein complex//condensed chromosome outer kinetochore//intracellular o…	GO:0043169//GO:0022891//GO:0015075//GO:0008324//GO:0005215//GO:0022892//GO:0008270//GO:0003674//GO:0046914//GO:0046873//GO:0043167//GO:0022857//GO:0005488//GO:0046872	cation binding//substrate-specific transmembrane transporter activity//ion transmembrane transporter activity//cation transmembrane transporter activity//transporter activity//substrate-specific transporter activity//zinc ion binding//molecular_function//transition metal ion binding//metal ion transmembrane transporter activity//ion binding//transmembrane transporter activity//binding//metal ion …
100861265	13.1721	13.2185	15.4834	GTP binding protein 2, transcript variant X2	GO:0051179//GO:0072511//GO:0006812//GO:0000041//GO:0006810//GO:0006576//GO:0065007//GO:0051716//GO:0007154//GO:0035556//GO:0008152//GO:0044237//GO:0050789//GO:0044106//GO:0007165//GO:0023052//GO:0009987//GO:0071704//GO:0007264//GO:0006811//GO:0009308//GO:0006826//GO:0015684//GO:0008150//GO:0070838//GO:0050794//GO:0050896//GO:0051234//GO:0030001//GO:0034641//GO:0006807	localization//divalent inorganic cation transport//cation transport//transition metal ion transport//transport//cellular biogenic amine metabolic process//biological regulation//cellular response to stimulus//cell communication//intracellular signal transduction//metabolic process//cellular metabolic process//regulation of biological process//cellular amine metabolic process//signal transduction/…	GO:0005622//GO:0044425//GO:0016020//GO:0005623//GO:0044464//GO:0016021//GO:0005575//GO:0031224	intracellular//membrane part//membrane//cell//cell part//integral to membrane//cellular_component//intrinsic to membrane	GO:0016787//GO:0005524//GO:0016818//GO:0097159//GO:0000166//GO:0015093//GO:0032561//GO:0001882//GO:0008324//GO:0072509//GO:0032553//GO:0015075//GO:0035639//GO:0030554//GO:0005215//GO:0017076//GO:0022892//GO:0032555//GO:0003824//GO:0016817//GO:0022890//GO:0022891//GO:0032550//GO:0032559//GO:0017111//GO:0046873//GO:0043167//GO:0043168//GO:0003674//GO:0003924//GO:0046915//GO:0019001//GO:0005525//GO:…	hydrolase activity//ATP binding//hydrolase activity, acting on acid anhydrides, in phosphorus-containing anhydrides//organic cyclic compound binding//nucleotide binding//ferrous iron transmembrane transporter activity//guanyl ribonucleotide binding//nucleoside binding//cation transmembrane transporter activity//divalent inorganic cation transmembrane transporter activity//ribonucleotide binding//…
100861266	10.3909	13.2676	9.2165	methyltransferase like 9	GO:0006725//GO:0044085//GO:0044237//GO:0008152//GO:0006139//GO:0009987//GO:0043412//GO:0071704//GO:0034660//GO:0043170//GO:0006396//GO:0071840//GO:0016070//GO:0034470//GO:0010467//GO:0044238//GO:0042254//GO:0009451//GO:0016072//GO:0090304//GO:0006364//GO:0006807//GO:0034641//GO:0000154//GO:0046483//GO:0044260//GO:0008150//GO:0022613	cellular aromatic compound metabolic process//cellular component biogenesis//cellular metabolic process//metabolic process//nucleobase-containing compound metabolic process//cellular process//macromolecule modification//organic substance metabolic process//ncRNA metabolic process//macromolecule metabolic process//RNA processing//cellular component organization or biogenesis//RNA metabolic process…	--	--	GO:0008168//GO:0008649//GO:0003824//GO:0008170//GO:0016741//GO:0000179//GO:0016433//GO:0003674//GO:0008757//GO:0016740//GO:0008173	methyltransferase activity//rRNA methyltransferase activity//catalytic activity//N-methyltransferase activity//transferase activity, transferring one-carbon groups//rRNA (adenine-N6,N6-)-dimethyltransferase activity//rRNA (adenine) methyltransferase activity//molecular_function//S-adenosylmethionine-dependent methyltransferase activity//transferase activity//RNA methyltransferase activity
100861267	3.95464	3.36068	3.69737	PMS2 postmeiotic segregation increased 2 (S. cerevisiae)	GO:0051716//GO:0008152//GO:0044237//GO:0006725//GO:0006281//GO:0071704//GO:0009987//GO:0006950//GO:0006139//GO:0006259//GO:0033554//GO:0043170//GO:0006298//GO:0044238//GO:0090304//GO:0034641//GO:0006807//GO:0046483//GO:0044260//GO:0006974//GO:0008150//GO:0050896	cellular response to stimulus//metabolic process//cellular metabolic process//cellular aromatic compound metabolic process//DNA repair//organic substance metabolic process//cellular process//response to stress//nucleobase-containing compound metabolic process//DNA metabolic process//cellular response to stress//macromolecule metabolic process//mismatch repair//primary metabolic process//nucleic a…	--	--	GO:0032553//GO:0030554//GO:0043566//GO:0035639//GO:0017076//GO:0032555//GO:0032559//GO:0032550//GO:0005524//GO:0097159//GO:0000166//GO:0001882//GO:0001883//GO:0003677//GO:0005488//GO:0032549//GO:0030983//GO:0043167//GO:0003676//GO:0003674//GO:0043168//GO:0003690	ribonucleotide binding//adenyl nucleotide binding//structure-specific DNA binding//purine ribonucleoside triphosphate binding//purine nucleotide binding//purine ribonucleotide binding//adenyl ribonucleotide binding//purine ribonucleoside binding//ATP binding//organic cyclic compound binding//nucleotide binding//nucleoside binding//purine nucleoside binding//DNA binding//binding//ribonucleoside bi…
100861268	5.02365	4.16753	4.64694	phosphatidylinositol 4-kinase type 2 alpha	--	--	--	--	GO:0016772//GO:0016740//GO:0003674//GO:0003824//GO:0016773	transferase activity, transferring phosphorus-containing groups//transferase activity//molecular_function//catalytic activity//phosphotransferase activity, alcohol group as acceptor
100861269	1461.87	1417.9	1561.37	PDZ and LIM domain 3, transcript variant X1	--	--	--	--	GO:0043169//GO:0046914//GO:0043167//GO:0003674//GO:0008270//GO:0005515//GO:0046872//GO:0005488	cation binding//transition metal ion binding//ion binding//molecular_function//zinc ion binding//protein binding//metal ion binding//binding
100861270	31.7296	32.07	43.1908	1-acylglycerol-3-phosphate O-acyltransferase 6 (lysophosphatidic acid acyltransferase, zeta)	GO:0008152//GO:0008150	metabolic process//biological_process	GO:0044425//GO:0016020//GO:0016021//GO:0031224//GO:0005575	membrane part//membrane//integral to membrane//intrinsic to membrane//cellular_component	GO:0019842//GO:0097159//GO:0005542//GO:0031406//GO:0003824//GO:0003779//GO:0043168//GO:0003674//GO:0016597//GO:0043167//GO:0016740//GO:0072341//GO:0005515//GO:0016746//GO:0005488//GO:0008092	vitamin binding//organic cyclic compound binding//folic acid binding//carboxylic acid binding//catalytic activity//actin binding//anion binding//molecular_function//amino acid binding//ion binding//transferase activity//modified amino acid binding//protein binding//transferase activity, transferring acyl groups//binding//cytoskeletal protein binding
100861271	4.406	2.69928	3.79059	transmembrane protein 138, transcript variant X7	--	--	GO:0005623//GO:0030684//GO:0032040//GO:0005575//GO:0032991//GO:0044464//GO:0044424//GO:0030529//GO:0005622	cell//preribosome//small-subunit processome//cellular_component//macromolecular complex//cell part//intracellular part//ribonucleoprotein complex//intracellular	--	--
100861273	2.33489	2.03178	1.39937	erythrocyte membrane protein band 4.1 like 5, transcript variant X1	--	--	--	--	--	--
100861275	0.655778	0	0	MAP34-B protein	GO:0032501//GO:0042742//GO:0009617//GO:0006950//GO:0046849//GO:0048771//GO:0006952//GO:0051707//GO:0008150//GO:0009607//GO:0051704//GO:0050896	multicellular organismal process//defense response to bacterium//response to bacterium//response to stress//bone remodeling//tissue remodeling//defense response//response to other organism//biological_process//response to biotic stimulus//multi-organism process//response to stimulus	GO:0005576//GO:0005575	extracellular region//cellular_component	GO:0004866//GO:0030414//GO:0004869//GO:0030234//GO:0061135//GO:0061134//GO:0003674//GO:0004857	endopeptidase inhibitor activity//peptidase inhibitor activity//cysteine-type endopeptidase inhibitor activity//enzyme regulator activity//endopeptidase regulator activity//peptidase regulator activity//molecular_function//enzyme inhibitor activity
100861277	36.0625	44.7169	24.6884	insulin-like growth factor 2 (somatomedin A)	--	--	GO:0005575//GO:0005576	cellular_component//extracellular region	GO:0005515//GO:0005488//GO:0003674//GO:0005179//GO:0005102	protein binding//binding//molecular_function//hormone activity//receptor binding
100861278	47.1864	39.4933	62.9729	solute carrier family 16, member 1 (monocarboxylic acid transporter 1), transcript variant X1	GO:0006810//GO:0051179//GO:0009987//GO:0055085//GO:0008150//GO:0051234	transport//localization//cellular process//transmembrane transport//biological_process//establishment of localization	GO:0044425//GO:0016020//GO:0016021//GO:0031224//GO:0005575	membrane part//membrane//integral to membrane//intrinsic to membrane//cellular_component	GO:0005215//GO:0003674//GO:0022857	transporter activity//molecular_function//transmembrane transporter activity
100861279	160.928	68.6607	65.8179	adipocyte fatty acid-binding protein	--	--	--	--	--	--
100861280	0.0130254	0	0	xanthine dehydrogenase, transcript variant X2	GO:0009987//GO:0032506//GO:0044085//GO:0008152//GO:0016043//GO:0071840//GO:0000917//GO:0051301//GO:0055114//GO:0008150//GO:0022607//GO:0007049//GO:0022402//GO:0000910	cellular process//cytokinetic process//cellular component biogenesis//metabolic process//cellular component organization//cellular component organization or biogenesis//barrier septum formation//cell division//oxidation-reduction process//biological_process//cellular component assembly//cell cycle//cell cycle process//cytokinesis	GO:0044425//GO:0031224//GO:0005575//GO:0016021//GO:0016020	membrane part//intrinsic to membrane//cellular_component//integral to membrane//membrane	GO:0003824//GO:0043169//GO:0051540//GO:0005488//GO:0046872//GO:0016491//GO:0051536//GO:0043167//GO:0003674//GO:0009055	catalytic activity//cation binding//metal cluster binding//binding//metal ion binding//oxidoreductase activity//iron-sulfur cluster binding//ion binding//molecular_function//electron carrier activity
100861281	0.0472147	0	0	guanine nucleotide binding protein alpha olf	GO:0015979//GO:0019438//GO:0015995//GO:0006778//GO:0065007//GO:0007165//GO:0051186//GO:0015994//GO:0050789//GO:0006725//GO:0044237//GO:0008152//GO:0035556//GO:0044249//GO:0007154//GO:0051716//GO:0006779//GO:0007186//GO:0007264//GO:0071704//GO:0009987//GO:0023052//GO:0033013//GO:0044271//GO:0046483//GO:0046148//GO:0050896//GO:0050794//GO:0009058//GO:0051188//GO:0008150//GO:0018130//GO:0007166//GO:…	photosynthesis//aromatic compound biosynthetic process//chlorophyll biosynthetic process//porphyrin-containing compound metabolic process//biological regulation//signal transduction//cofactor metabolic process//chlorophyll metabolic process//regulation of biological process//cellular aromatic compound metabolic process//cellular metabolic process//metabolic process//intracellular signal transduct…	GO:0043227//GO:0043229//GO:0005634//GO:0005622//GO:0005737//GO:0043226//GO:0005623//GO:0044424//GO:0043231//GO:0044464//GO:0005575	membrane-bounded organelle//intracellular organelle//nucleus//intracellular//cytoplasm//organelle//cell//intracellular part//intracellular membrane-bounded organelle//cell part//cellular_component	GO:0000166//GO:0097159//GO:0016818//GO:0016787//GO:0001882//GO:0032561//GO:0016851//GO:0017076//GO:0035639//GO:0032553//GO:0017111//GO:0032550//GO:0016817//GO:0003824//GO:0060089//GO:0032555//GO:0003924//GO:0032403//GO:0016874//GO:0003674//GO:0043168//GO:0043167//GO:0005525//GO:0019001//GO:0004871//GO:0005515//GO:0031683//GO:0001883//GO:0051003//GO:0032549//GO:0005488//GO:0051002//GO:0016462	nucleotide binding//organic cyclic compound binding//hydrolase activity, acting on acid anhydrides, in phosphorus-containing anhydrides//hydrolase activity//nucleoside binding//guanyl ribonucleotide binding//magnesium chelatase activity//purine nucleotide binding//purine ribonucleoside triphosphate binding//ribonucleotide binding//nucleoside-triphosphatase activity//purine ribonucleoside binding/…
100861282	8.18227	8.74615	6.48158	ELOVL fatty acid elongase 5, transcript variant X3	--	--	GO:0044425//GO:0016020//GO:0016021//GO:0005575//GO:0031224	membrane part//membrane//integral to membrane//cellular_component//intrinsic to membrane	--	--
100861284	866.025	670.708	1023.37	NADH dehydrogenase (ubiquinone) 1 alpha subcomplex 4	GO:0006807//GO:0006732//GO:0006082//GO:0008150//GO:0042558//GO:0046483//GO:0009987//GO:0071704//GO:0006760//GO:0008152//GO:0044237//GO:0006725//GO:0051186//GO:0019752//GO:0044238//GO:0006520//GO:0043436//GO:0006575//GO:0044281//GO:0046653	nitrogen compound metabolic process//coenzyme metabolic process//organic acid metabolic process//biological_process//pteridine-containing compound metabolic process//heterocycle metabolic process//cellular process//organic substance metabolic process//folic acid-containing compound metabolic process//metabolic process//cellular metabolic process//cellular aromatic compound metabolic process//cofa…	--	--	GO:0016491//GO:0016647//GO:0003674//GO:0003824//GO:0016645//GO:0008115	oxidoreductase activity//oxidoreductase activity, acting on the CH-NH group of donors, oxygen as acceptor//molecular_function//catalytic activity//oxidoreductase activity, acting on the CH-NH group of donors//sarcosine oxidase activity
100861285	1197.92	1418.27	1101.9	tumor protein, translationally-controlled 1	GO:0010467//GO:0044238//GO:0043170//GO:0009987//GO:0071704//GO:0006412//GO:0044249//GO:0019538//GO:0044237//GO:0008152//GO:0044267//GO:0034645//GO:0008150//GO:0009058//GO:0044260//GO:0009059	gene expression//primary metabolic process//macromolecule metabolic process//cellular process//organic substance metabolic process//translation//cellular biosynthetic process//protein metabolic process//cellular metabolic process//metabolic process//cellular protein metabolic process//cellular macromolecule biosynthetic process//biological_process//biosynthetic process//cellular macromolecule met…	GO:0043229//GO:0043228//GO:0043226//GO:0030529//GO:0044444//GO:0005737//GO:0005840//GO:0005622//GO:0005623//GO:0043232//GO:0005575//GO:0044464//GO:0044424//GO:0032991	intracellular organelle//non-membrane-bounded organelle//organelle//ribonucleoprotein complex//cytoplasmic part//cytoplasm//ribosome//intracellular//cell//intracellular non-membrane-bounded organelle//cellular_component//cell part//intracellular part//macromolecular complex	GO:0003735//GO:0005198//GO:0003674	structural constituent of ribosome//structural molecule activity//molecular_function
100861286	4.62265	3.27571	3.55197	fatty acid synthase	GO:0051179//GO:0006812//GO:0006810//GO:0008152//GO:0015672//GO:0009987//GO:0006818//GO:0034220//GO:0055085//GO:0006811//GO:0015991//GO:0008150//GO:0009058//GO:0055114//GO:0051234//GO:0015992//GO:0015988	localization//cation transport//transport//metabolic process//monovalent inorganic cation transport//cellular process//hydrogen transport//ion transmembrane transport//transmembrane transport//ion transport//ATP hydrolysis coupled proton transport//biological_process//biosynthetic process//oxidation-reduction process//establishment of localization//proton transport//energy coupled proton transpor…	GO:0016469//GO:0044425//GO:0043234//GO:0016020//GO:0033177//GO:0032991//GO:0005575	proton-transporting two-sector ATPase complex//membrane part//protein complex//membrane//proton-transporting two-sector ATPase complex, proton-transporting domain//macromolecular complex//cellular_component	GO:0030414//GO:0016747//GO:0016787//GO:0016741//GO:0015077//GO:0030234//GO:0008324//GO:0015075//GO:0048551//GO:0022892//GO:0005215//GO:0003824//GO:0022890//GO:0004866//GO:0043169//GO:0010576//GO:0022891//GO:0008168//GO:0043167//GO:0016788//GO:0046914//GO:0003674//GO:0004857//GO:0008191//GO:0016491//GO:0008270//GO:0016740//GO:0061135//GO:0015078//GO:0046872//GO:0061134//GO:0005488//GO:0016746//GO:…	peptidase inhibitor activity//transferase activity, transferring acyl groups other than amino-acyl groups//hydrolase activity//transferase activity, transferring one-carbon groups//monovalent inorganic cation transmembrane transporter activity//enzyme regulator activity//cation transmembrane transporter activity//ion transmembrane transporter activity//metalloenzyme inhibitor activity//substrate-…
100861287	0.429166	0	0	alpha 1 acid glycoprotein, transcript variant X1	--	--	--	--	--	--
100861288	26.073	43.3291	130.485	peroxisome proliferator-activated receptor gamma, coactivator 1 alpha, transcript variant X3	GO:0019477//GO:0044281//GO:0006553//GO:0043436//GO:0006520//GO:0044238//GO:0044282//GO:0019752//GO:0044237//GO:0008152//GO:0046440//GO:0046395//GO:0009987//GO:0071704//GO:0009056//GO:0006113//GO:0019665//GO:0009063//GO:0008150//GO:0044248//GO:0006554//GO:0009066//GO:0019475//GO:0006082//GO:0009068//GO:0015980//GO:0055114//GO:0006083//GO:0032787//GO:0006807//GO:0016054//GO:0006091	L-lysine catabolic process//small molecule metabolic process//lysine metabolic process//oxoacid metabolic process//cellular amino acid metabolic process//primary metabolic process//small molecule catabolic process//carboxylic acid metabolic process//cellular metabolic process//metabolic process//L-lysine metabolic process//carboxylic acid catabolic process//cellular process//organic substance met…	--	--	GO:0097159//GO:0043169//GO:0003824//GO:0003676//GO:0003674//GO:0043167//GO:0016740//GO:0016491//GO:0046872//GO:0005488	organic cyclic compound binding//cation binding//catalytic activity//nucleic acid binding//molecular_function//ion binding//transferase activity//oxidoreductase activity//metal ion binding//binding
100861289	0.212848	0.135487	0.109871	interleukin 1, alpha, transcript variant X1	GO:0006952//GO:0050896//GO:0008150//GO:0002376//GO:0006950//GO:0006954//GO:0006955//GO:0009611	defense response//response to stimulus//biological_process//immune system process//response to stress//inflammatory response//immune response//response to wounding	GO:0005615//GO:0005575//GO:0044421//GO:0005576	extracellular space//cellular_component//extracellular region part//extracellular region	GO:0005515//GO:0070851//GO:0005488//GO:0005126//GO:0003674//GO:0005149//GO:0005102	protein binding//growth factor receptor binding//binding//cytokine receptor binding//molecular_function//interleukin-1 receptor binding//receptor binding
100861290	0	0	0	calcitonin receptor-stimulating peptide-1, transcript variant X2	GO:0065007//GO:0007165//GO:0050789//GO:0007154//GO:0051716//GO:0007186//GO:0009987//GO:0023052//GO:0050896//GO:0050794//GO:0008150//GO:0007166//GO:0007205	biological regulation//signal transduction//regulation of biological process//cell communication//cellular response to stimulus//G-protein coupled receptor signaling pathway//cellular process//signaling//response to stimulus//regulation of cellular process//biological_process//cell surface receptor linked signaling pathway//activation of protein kinase C activity by G-protein coupled receptor pro…	GO:0005576//GO:0005575	extracellular region//cellular_component	GO:0004143//GO:0016741//GO:0030414//GO:0030234//GO:0008168//GO:0005179//GO:0016773//GO:0005102//GO:0003824//GO:0004857//GO:0003674//GO:0016740//GO:0016301//GO:0005515//GO:0005488//GO:0061134//GO:0016772	diacylglycerol kinase activity//transferase activity, transferring one-carbon groups//peptidase inhibitor activity//enzyme regulator activity//methyltransferase activity//hormone activity//phosphotransferase activity, alcohol group as acceptor//receptor binding//catalytic activity//enzyme inhibitor activity//molecular_function//transferase activity//kinase activity//protein binding//binding//pept…
100861291	0	0	0	follicle stimulating hormone receptor, transcript variant X2	GO:0050896//GO:0050794//GO:0008150//GO:0007166//GO:0065007//GO:0007186//GO:0023052//GO:0009987//GO:0007165//GO:0050789//GO:0007154//GO:0051716	response to stimulus//regulation of cellular process//biological_process//cell surface receptor linked signaling pathway//biological regulation//G-protein coupled receptor signaling pathway//signaling//cellular process//signal transduction//regulation of biological process//cell communication//cellular response to stimulus	GO:0016020//GO:0031224//GO:0005575//GO:0016021//GO:0044425	membrane//intrinsic to membrane//cellular_component//integral to membrane//membrane part	GO:0004872//GO:0004871//GO:0038023//GO:0003674//GO:0005488//GO:0005515//GO:0004930//GO:0060089//GO:0004888	receptor activity//signal transducer activity//signaling receptor activity//molecular_function//binding//protein binding//G-protein coupled receptor activity//molecular transducer activity//transmembrane signaling receptor activity
100861292	0.918407	0.556769	0.969705	calcium channel, voltage-dependent, L type, alpha 1C subunit	GO:0016044//GO:0006996//GO:0008150//GO:0055085//GO:0006811//GO:0061024//GO:0051234//GO:0010027//GO:0009668//GO:0015979//GO:0051179//GO:0071840//GO:0006810//GO:0016043//GO:0009987//GO:0044237//GO:0008152//GO:0009657	cellular membrane organization//organelle organization//biological_process//transmembrane transport//ion transport//membrane organization//establishment of localization//thylakoid membrane organization//plastid membrane organization//photosynthesis//localization//cellular component organization or biogenesis//transport//cellular component organization//cellular process//cellular metabolic process…	GO:0009523//GO:0009579//GO:0005623//GO:0016020//GO:0009521//GO:0005575//GO:0044424//GO:0044464//GO:0032991//GO:0044425//GO:0044436//GO:0034357//GO:0043190//GO:0043234//GO:0005622	photosystem II//thylakoid//cell//membrane//photosystem//cellular_component//intracellular part//cell part//macromolecular complex//membrane part//thylakoid part//photosynthetic membrane//ATP-binding cassette (ABC) transporter complex//protein complex//intracellular	GO:0003674//GO:0043168//GO:0043167//GO:0022857//GO:0032549//GO:0005488//GO:0022803//GO:0001883//GO:0001882//GO:0015267//GO:0097159//GO:0005524//GO:0016787//GO:0000166//GO:0005216//GO:0016817//GO:0003824//GO:0032555//GO:0032559//GO:0032550//GO:0022891//GO:0015075//GO:0032553//GO:0016820//GO:0022838//GO:0022892//GO:0017076//GO:0005215//GO:0030554//GO:0035639	molecular_function//anion binding//ion binding//transmembrane transporter activity//ribonucleoside binding//binding//passive transmembrane transporter activity//purine nucleoside binding//nucleoside binding//channel activity//organic cyclic compound binding//ATP binding//hydrolase activity//nucleotide binding//ion channel activity//hydrolase activity, acting on acid anhydrides//catalytic activity…
100861293	0.243286	0.0860347	0	interleukin 12A (natural killer cell stimulatory factor 1, cytotoxic lymphocyte maturation factor 1, p35)	GO:0006955//GO:0002376//GO:0008150//GO:0050896	immune response//immune system process//biological_process//response to stimulus	GO:0005576//GO:0005575	extracellular region//cellular_component	GO:0008083//GO:0005143//GO:0005102//GO:0003674//GO:0005126//GO:0005488//GO:0070851//GO:0005515	growth factor activity//interleukin-12 receptor binding//receptor binding//molecular_function//cytokine receptor binding//binding//growth factor receptor binding//protein binding
100861294	6.71953	5.01465	4.66242	DNA (cytosine-5-)-methyltransferase 1	GO:0006139//GO:0017183//GO:0009987//GO:0043412//GO:0071704//GO:0060255//GO:0007050//GO:0048519//GO:0044267//GO:0050789//GO:0006725//GO:0040029//GO:0006305//GO:0044249//GO:0019538//GO:0045786//GO:0051726//GO:0044237//GO:0008152//GO:0032259//GO:0017182//GO:0065007//GO:0010467//GO:0044238//GO:0043414//GO:0043170//GO:0018193//GO:0006259//GO:0006807//GO:0034641//GO:0006304//GO:0010468//GO:0090304//GO:…	nucleobase-containing compound metabolic process//peptidyl-diphthamide biosynthetic process from peptidyl-histidine//cellular process//macromolecule modification//organic substance metabolic process//regulation of macromolecule metabolic process//cell cycle arrest//negative regulation of biological process//cellular protein metabolic process//regulation of biological process//cellular aromatic co…	GO:0005737//GO:0043226//GO:0005622//GO:0005634//GO:0043229//GO:0043227//GO:0005575//GO:0044464//GO:0043231//GO:0044424//GO:0005623	cytoplasm//organelle//intracellular//nucleus//intracellular organelle//membrane-bounded organelle//cellular_component//cell part//intracellular membrane-bounded organelle//intracellular part//cell	GO:0008168//GO:0003824//GO:0043169//GO:0008134//GO:0016741//GO:0097159//GO:0005488//GO:0003677//GO:0046872//GO:0005515//GO:0016740//GO:0008270//GO:0003682//GO:0046914//GO:0043167//GO:0003674//GO:0003676	methyltransferase activity//catalytic activity//cation binding//transcription factor binding//transferase activity, transferring one-carbon groups//organic cyclic compound binding//binding//DNA binding//metal ion binding//protein binding//transferase activity//zinc ion binding//chromatin binding//transition metal ion binding//ion binding//molecular_function//nucleic acid binding
100861296	0.0163831	0	0	sodium-dependent phosphate transporter isoform NaPi IIb	GO:0051234//GO:0006796//GO:0006817//GO:0015698//GO:0006793//GO:0006811//GO:0008150//GO:0044237//GO:0008152//GO:0006820//GO:0009987//GO:0051179//GO:0006810//GO:0016310//GO:0044341	establishment of localization//phosphate-containing compound metabolic process//phosphate ion transport//inorganic anion transport//phosphorus metabolic process//ion transport//biological_process//cellular metabolic process//metabolic process//anion transport//cellular process//localization//transport//phosphorylation//sodium-dependent phosphate transport	GO:0005575//GO:0016020	cellular_component//membrane	GO:0001883//GO:0015321//GO:0015103//GO:0016772//GO:0032549//GO:0022857//GO:0005488//GO:0043168//GO:0003674//GO:0043167//GO:0016740//GO:0016301//GO:0015075//GO:0032553//GO:0022892//GO:0017076//GO:0005215//GO:0030554//GO:0035639//GO:0003824//GO:0032555//GO:0032559//GO:0015114//GO:0022891//GO:0032550//GO:0097159//GO:0005524//GO:0000166//GO:0008509//GO:0001882	purine nucleoside binding//sodium-dependent phosphate transmembrane transporter activity//inorganic anion transmembrane transporter activity//transferase activity, transferring phosphorus-containing groups//ribonucleoside binding//transmembrane transporter activity//binding//anion binding//molecular_function//ion binding//transferase activity//kinase activity//ion transmembrane transporter activi…
100861297	12.5655	13.4094	10.3857	S6 kinase polypeptide 1, transcript variant X2	GO:0005976//GO:0016310//GO:0043170//GO:0008653//GO:0006629//GO:0044238//GO:0006468//GO:0033692//GO:0044249//GO:0044237//GO:0008152//GO:0019538//GO:0044267//GO:0034645//GO:0071704//GO:0043412//GO:0008610//GO:0009987//GO:0009103//GO:0006793//GO:0005975//GO:0044260//GO:0044255//GO:0009059//GO:0034637//GO:0006464//GO:0008150//GO:0009058//GO:0000271//GO:0016051//GO:0006796//GO:0044262//GO:0044264	polysaccharide metabolic process//phosphorylation//macromolecule metabolic process//lipopolysaccharide metabolic process//lipid metabolic process//primary metabolic process//protein phosphorylation//cellular polysaccharide biosynthetic process//cellular biosynthetic process//cellular metabolic process//metabolic process//protein metabolic process//cellular protein metabolic process//cellular macr…	GO:0016020//GO:0005575	membrane//cellular_component	GO:0005524//GO:0097159//GO:0000166//GO:0001882//GO:0032553//GO:0030554//GO:0035639//GO:0017076//GO:0003824//GO:0032555//GO:0016773//GO:0032559//GO:0032550//GO:0043167//GO:0004674//GO:0003674//GO:0043168//GO:0004672//GO:0016301//GO:0016740//GO:0001883//GO:0016772//GO:0005488//GO:0032549	ATP binding//organic cyclic compound binding//nucleotide binding//nucleoside binding//ribonucleotide binding//adenyl nucleotide binding//purine ribonucleoside triphosphate binding//purine nucleotide binding//catalytic activity//purine ribonucleotide binding//phosphotransferase activity, alcohol group as acceptor//adenyl ribonucleotide binding//purine ribonucleoside binding//ion binding//protein s…
100861299	0	0	0	follicle-stimulating hormone beta	--	--	--	--	--	--
100861300	17.933	17.247	12.8249	transforming growth factor-beta receptor type II	GO:0006796//GO:0006464//GO:0008150//GO:0006793//GO:0044260//GO:0043412//GO:0071704//GO:0009987//GO:0044267//GO:0006468//GO:0008152//GO:0044237//GO:0019538//GO:0044238//GO:0016310//GO:0043170	phosphate-containing compound metabolic process//protein modification process//biological_process//phosphorus metabolic process//cellular macromolecule metabolic process//macromolecule modification//organic substance metabolic process//cellular process//cellular protein metabolic process//protein phosphorylation//metabolic process//cellular metabolic process//protein metabolic process//primary me…	GO:0005575//GO:0016020	cellular_component//membrane	GO:0005488//GO:0032549//GO:0016772//GO:0046872//GO:0001883//GO:0004871//GO:0016301//GO:0004872//GO:0016740//GO:0004672//GO:0038023//GO:0043167//GO:0004674//GO:0003674//GO:0043168//GO:0019199//GO:0032559//GO:0032550//GO:0003824//GO:0060089//GO:0032555//GO:0016773//GO:0043169//GO:0030554//GO:0004888//GO:0035639//GO:0017076//GO:0005024//GO:0032553//GO:0005026//GO:0001882//GO:0000166//GO:0004675//GO:…	binding//ribonucleoside binding//transferase activity, transferring phosphorus-containing groups//metal ion binding//purine nucleoside binding//signal transducer activity//kinase activity//receptor activity//transferase activity//protein kinase activity//signaling receptor activity//ion binding//protein serine/threonine kinase activity//molecular_function//anion binding//transmembrane receptor pr…
100861301	23.2897	33.3767	17.4487	protein kinase, AMP-activated, gamma 3 non-catalytic subunit, transcript variant X2	--	--	--	--	GO:0003674//GO:0005488//GO:0000166//GO:0097159//GO:0017076//GO:0030554	molecular_function//binding//nucleotide binding//organic cyclic compound binding//purine nucleotide binding//adenyl nucleotide binding
100861302	112.234	108.124	95.6034	heterogeneous nuclear ribonucleoprotein K, transcript variant X1	GO:0006259//GO:0016070//GO:0043170//GO:0044238//GO:0019438//GO:0008152//GO:0044237//GO:0019538//GO:0044249//GO:0034645//GO:0006725//GO:0044267//GO:0071704//GO:0043412//GO:0009987//GO:0006139//GO:0044271//GO:0044260//GO:0046483//GO:0034654//GO:0009059//GO:0018130//GO:0009058//GO:0006269//GO:0006464//GO:0008150//GO:0090304//GO:0018142//GO:0006260//GO:0034641//GO:0006807//GO:0018143//GO:0032774//GO:…	DNA metabolic process//RNA metabolic process//macromolecule metabolic process//primary metabolic process//aromatic compound biosynthetic process//metabolic process//cellular metabolic process//protein metabolic process//cellular biosynthetic process//cellular macromolecule biosynthetic process//cellular aromatic compound metabolic process//cellular protein metabolic process//organic substance met…	--	--	GO:0003723//GO:0097159//GO:0003676//GO:0003674//GO:0005488	RNA binding//organic cyclic compound binding//nucleic acid binding//molecular_function//binding
100861303	8.02792	8.71453	4.42957	colony stimulating factor receptor	GO:0044238//GO:0016310//GO:0043170//GO:0071704//GO:0043412//GO:0009987//GO:0000746//GO:0008152//GO:0044237//GO:0019538//GO:0006468//GO:0044267//GO:0051704//GO:0006464//GO:0008150//GO:0044260//GO:0006793//GO:0006796	primary metabolic process//phosphorylation//macromolecule metabolic process//organic substance metabolic process//macromolecule modification//cellular process//conjugation//metabolic process//cellular metabolic process//protein metabolic process//protein phosphorylation//cellular protein metabolic process//multi-organism process//protein modification process//biological_process//cellular macromol…	--	--	GO:0001882//GO:0097159//GO:0005524//GO:0000166//GO:0016773//GO:0003824//GO:0032555//GO:0032559//GO:0032550//GO:0032553//GO:0017076//GO:0030554//GO:0035639//GO:0004672//GO:0016740//GO:0016301//GO:0043168//GO:0003674//GO:0043167//GO:0016772//GO:0032549//GO:0005488//GO:0001883	nucleoside binding//organic cyclic compound binding//ATP binding//nucleotide binding//phosphotransferase activity, alcohol group as acceptor//catalytic activity//purine ribonucleotide binding//adenyl ribonucleotide binding//purine ribonucleoside binding//ribonucleotide binding//purine nucleotide binding//adenyl nucleotide binding//purine ribonucleoside triphosphate binding//protein kinase activit…
100861304	51.0349	46.7193	53.9662	calpastatin	GO:0008150//GO:0009987//GO:0022610//GO:0007155	biological_process//cellular process//biological adhesion//cell adhesion	GO:0005575//GO:0044421//GO:0031012//GO:0005578//GO:0005604//GO:0044420//GO:0005576	cellular_component//extracellular region part//extracellular matrix//proteinaceous extracellular matrix//basement membrane//extracellular matrix part//extracellular region	--	--
100861305	13.8855	14.7707	13.2591	retinoic acid-related orphan receptor alpha isoform 2	GO:0009755//GO:0034641//GO:0071495//GO:0006807//GO:0009719//GO:0032774//GO:0033993//GO:0090304//GO:0071407//GO:0071310//GO:0010468//GO:0010033//GO:0032870//GO:0018130//GO:0019222//GO:0050794//GO:0050896//GO:0009058//GO:0006355//GO:0048545//GO:0008150//GO:0044271//GO:0044260//GO:0070887//GO:0046483//GO:0034654//GO:0009059//GO:0060255//GO:0071704//GO:0023052//GO:0009987//GO:0009889//GO:0006139//GO:…	hormone-mediated signaling pathway//cellular nitrogen compound metabolic process//cellular response to endogenous stimulus//nitrogen compound metabolic process//response to endogenous stimulus//RNA biosynthetic process//response to lipid//nucleic acid metabolic process//cellular response to organic cyclic compound//cellular response to organic substance//regulation of gene expression//response to…	GO:0005575//GO:0044424//GO:0043231//GO:0044464//GO:0005623//GO:0043226//GO:0005634//GO:0005622//GO:0043227//GO:0043229	cellular_component//intracellular part//intracellular membrane-bounded organelle//cell part//cell//organelle//nucleus//intracellular//membrane-bounded organelle//intracellular organelle	GO:0003677//GO:0005488//GO:0003700//GO:0046872//GO:0008270//GO:0004872//GO:0004871//GO:0043565//GO:0003676//GO:0003674//GO:0043167//GO:0046914//GO:0038023//GO:0043169//GO:0060089//GO:0001071//GO:0097159//GO:0003707	DNA binding//binding//sequence-specific DNA binding transcription factor activity//metal ion binding//zinc ion binding//receptor activity//signal transducer activity//sequence-specific DNA binding//nucleic acid binding//molecular_function//ion binding//transition metal ion binding//signaling receptor activity//cation binding//molecular transducer activity//nucleic acid binding transcription facto…
100861307	0	0.245498	0.0995415	free fatty acid receptor 2, transcript variant X2	GO:0007154//GO:0051716//GO:0050789//GO:0007165//GO:0023052//GO:0009987//GO:0007186//GO:0065007//GO:0007166//GO:0008150//GO:0050794//GO:0050896	cell communication//cellular response to stimulus//regulation of biological process//signal transduction//signaling//cellular process//G-protein coupled receptor signaling pathway//biological regulation//cell surface receptor linked signaling pathway//biological_process//regulation of cellular process//response to stimulus	GO:0044425//GO:0016021//GO:0005575//GO:0031224//GO:0016020	membrane part//integral to membrane//cellular_component//intrinsic to membrane//membrane	GO:0004888//GO:0060089//GO:0004930//GO:0003674//GO:0038023//GO:0004871//GO:0004872	transmembrane signaling receptor activity//molecular transducer activity//G-protein coupled receptor activity//molecular_function//signaling receptor activity//signal transducer activity//receptor activity
100861308	85.1152	92.3458	90.0814	Ras-like enriched in brain protein	GO:0008150//GO:0050794//GO:0050896//GO:0065007//GO:0023052//GO:0009987//GO:0007264//GO:0051716//GO:0007154//GO:0035556//GO:0050789//GO:0007165	biological_process//regulation of cellular process//response to stimulus//biological regulation//signaling//cellular process//small GTPase mediated signal transduction//cellular response to stimulus//cell communication//intracellular signal transduction//regulation of biological process//signal transduction	GO:0005623//GO:0005575//GO:0044464//GO:0005622	cell//cellular_component//cell part//intracellular	GO:0019001//GO:0005525//GO:0043167//GO:0043168//GO:0003674//GO:0003924//GO:0016462//GO:0005488//GO:0032549//GO:0001883//GO:0032561//GO:0001882//GO:0016787//GO:0016818//GO:0097159//GO:0000166//GO:0032555//GO:0003824//GO:0016817//GO:0032550//GO:0017111//GO:0032553//GO:0035639//GO:0017076	guanyl nucleotide binding//GTP binding//ion binding//anion binding//molecular_function//GTPase activity//pyrophosphatase activity//binding//ribonucleoside binding//purine nucleoside binding//guanyl ribonucleotide binding//nucleoside binding//hydrolase activity//hydrolase activity, acting on acid anhydrides, in phosphorus-containing anhydrides//organic cyclic compound binding//nucleotide binding//…
100861310	3.18211	1.59912	2.24776	ST6 beta-galactosamide alpha-2,6-sialyltranferase 1, transcript variant X1	GO:0009101//GO:0009987//GO:0071704//GO:0043412//GO:0034645//GO:0044267//GO:0019538//GO:0070085//GO:0044237//GO:0008152//GO:0044249//GO:0044238//GO:0043170//GO:0009058//GO:0008150//GO:0006464//GO:0043413//GO:0009059//GO:0044260//GO:0009100//GO:0006486//GO:0005975	glycoprotein biosynthetic process//cellular process//organic substance metabolic process//macromolecule modification//cellular macromolecule biosynthetic process//cellular protein metabolic process//protein metabolic process//glycosylation//cellular metabolic process//metabolic process//cellular biosynthetic process//primary metabolic process//macromolecule metabolic process//biosynthetic process…	--	--	GO:0016757//GO:0003824//GO:0008373//GO:0016740//GO:0003674	transferase activity, transferring glycosyl groups//catalytic activity//sialyltransferase activity//transferase activity//molecular_function
100861313	31.5141	29.3826	31.0213	calpain 1, (mu%2FI) large subunit	GO:0006139//GO:0009889//GO:0009987//GO:0071704//GO:0060255//GO:0050789//GO:0006725//GO:0034645//GO:0051252//GO:0044249//GO:0019219//GO:0019538//GO:0010556//GO:0044237//GO:0008152//GO:0006351//GO:0019438//GO:0065007//GO:0010467//GO:0044238//GO:0080090//GO:0031326//GO:2001141//GO:0043170//GO:0051171//GO:0031323//GO:0016070//GO:2000112//GO:0032774//GO:0006807//GO:0034641//GO:0010468//GO:0090304//GO:…	nucleobase-containing compound metabolic process//regulation of biosynthetic process//cellular process//organic substance metabolic process//regulation of macromolecule metabolic process//regulation of biological process//cellular aromatic compound metabolic process//cellular macromolecule biosynthetic process//regulation of RNA metabolic process//cellular biosynthetic process//regulation of nucl…	GO:0005622//GO:0005575//GO:0044464//GO:0005623	intracellular//cellular_component//cell part//cell	GO:0003824//GO:0043169//GO:0008234//GO:0005509//GO:0008233//GO:0001071//GO:0004198//GO:0016787//GO:0070011//GO:0005488//GO:0004197//GO:0046872//GO:0003700//GO:0004175//GO:0043167//GO:0003674	catalytic activity//cation binding//cysteine-type peptidase activity//calcium ion binding//peptidase activity//nucleic acid binding transcription factor activity//calcium-dependent cysteine-type endopeptidase activity//hydrolase activity//peptidase activity, acting on L-amino acid peptides//binding//cysteine-type endopeptidase activity//metal ion binding//sequence-specific DNA binding transcripti…
100861314	580.419	634.729	783.138	MACRO domain containing 1	--	--	--	--	--	--
100861316	11.6492	11.6165	7.98105	solute carrier family 39 (zinc transporter), member 1, transcript variant X3	GO:0006810//GO:0006812//GO:0051179//GO:0009987//GO:0008150//GO:0006811//GO:0055085//GO:0030001//GO:0051234	transport//cation transport//localization//cellular process//biological_process//ion transport//transmembrane transport//metal ion transport//establishment of localization	GO:0016020//GO:0005575	membrane//cellular_component	GO:0022891//GO:0005215//GO:0022892//GO:0015075//GO:0008324//GO:0003674//GO:0046873//GO:0022857	substrate-specific transmembrane transporter activity//transporter activity//substrate-specific transporter activity//ion transmembrane transporter activity//cation transmembrane transporter activity//molecular_function//metal ion transmembrane transporter activity//transmembrane transporter activity
100861318	0.166491	0.0847831	0.0572946	prolactin receptor, transcript variant X4	--	--	--	--	GO:0005515//GO:0005488//GO:0003674	protein binding//binding//molecular_function
100861319	11.1007	9.81915	10.4433	methyltransferase like 3	GO:0044238//GO:0006139//GO:0071704//GO:0009987//GO:0006725//GO:0044237//GO:0008152//GO:0008150//GO:0046483//GO:0006807//GO:0034641	primary metabolic process//nucleobase-containing compound metabolic process//organic substance metabolic process//cellular process//cellular aromatic compound metabolic process//cellular metabolic process//metabolic process//biological_process//heterocycle metabolic process//nitrogen compound metabolic process//cellular nitrogen compound metabolic process	--	--	GO:0016741//GO:0008168//GO:0003824//GO:0016740//GO:0003674	transferase activity, transferring one-carbon groups//methyltransferase activity//catalytic activity//transferase activity//molecular_function
100861320	19.0309	17.9248	17.4111	O-sialoglycoprotein endopeptidase, transcript variant X1	--	--	--	--	--	--
100861321	5.99169	4.95748	6.34546	vacuolar protein sorting 18 homolog (S. cerevisiae)	GO:0045184//GO:0015031//GO:0051234//GO:0008104//GO:0033036//GO:0051649//GO:0008150//GO:0034613//GO:0046907//GO:0016192//GO:0009987//GO:0070727//GO:0006886//GO:0006810//GO:0071702//GO:0051641//GO:0051179	establishment of protein localization//protein transport//establishment of localization//protein localization//macromolecule localization//establishment of localization in cell//biological_process//cellular protein localization//intracellular transport//vesicle-mediated transport//cellular process//cellular macromolecule localization//intracellular protein transport//transport//organic substance …	GO:0032991//GO:0044424//GO:0044464//GO:0043231//GO:0005575//GO:0044422//GO:0000152//GO:0005623//GO:0005622//GO:0031461//GO:0005634//GO:0044446//GO:0043234//GO:0043226//GO:0005680//GO:0000151//GO:0044428//GO:0043227//GO:0043229	macromolecular complex//intracellular part//cell part//intracellular membrane-bounded organelle//cellular_component//organelle part//nuclear ubiquitin ligase complex//cell//intracellular//cullin-RING ubiquitin ligase complex//nucleus//intracellular organelle part//protein complex//organelle//anaphase-promoting complex//ubiquitin ligase complex//nuclear part//membrane-bounded organelle//intracellu…	GO:0016879//GO:0046872//GO:0005515//GO:0005488//GO:0003677//GO:0016874//GO:0003676//GO:0003674//GO:0046914//GO:0043167//GO:0008270//GO:0004842//GO:0019787//GO:0043169//GO:0003824//GO:0097159//GO:0016881	ligase activity, forming carbon-nitrogen bonds//metal ion binding//protein binding//binding//DNA binding//ligase activity//nucleic acid binding//molecular_function//transition metal ion binding//ion binding//zinc ion binding//ubiquitin-protein ligase activity//small conjugating protein ligase activity//cation binding//catalytic activity//organic cyclic compound binding//acid-amino acid ligase act…
100861322	11.7295	9.40646	12.0777	LSM2 homolog, U6 small nuclear RNA associated (S. cerevisiae)	--	--	--	--	--	--
100861323	9.25957	9.12602	8.909	nuclear factor of kappa light polypeptide gene enhancer in B-cells inhibitor-like 1	--	--	--	--	GO:0003674//GO:0005515//GO:0005488	molecular_function//protein binding//binding
100861324	4.22109	4.17458	4.24703	general transcription factor IIH, polypeptide 4, 52kDa	GO:0019438//GO:0065007//GO:0010467//GO:0044238//GO:0080090//GO:0031326//GO:2001141//GO:0051171//GO:0043170//GO:0033554//GO:0031323//GO:0016070//GO:2000112//GO:0006259//GO:0006139//GO:0009889//GO:0009987//GO:0071704//GO:0006950//GO:0060255//GO:0006281//GO:0050789//GO:0006725//GO:0034645//GO:0051252//GO:0051716//GO:0044249//GO:0019219//GO:0010556//GO:0044237//GO:0008152//GO:0006351//GO:0008150//GO:…	aromatic compound biosynthetic process//biological regulation//gene expression//primary metabolic process//regulation of primary metabolic process//regulation of cellular biosynthetic process//regulation of RNA biosynthetic process//regulation of nitrogen compound metabolic process//macromolecule metabolic process//cellular response to stress//regulation of cellular metabolic process//RNA metabol…	GO:0044428//GO:0043229//GO:0043227//GO:0032806//GO:0043234//GO:0043226//GO:0005622//GO:0005634//GO:0044446//GO:0005623//GO:0044422//GO:0000439//GO:0005575//GO:0000441//GO:0032991//GO:0044464//GO:0043231//GO:0044424	nuclear part//intracellular organelle//membrane-bounded organelle//carboxy-terminal domain protein kinase complex//protein complex//organelle//intracellular//nucleus//intracellular organelle part//cell//organelle part//core TFIIH complex//cellular_component//SSL2-core TFIIH complex//macromolecular complex//cell part//intracellular membrane-bounded organelle//intracellular part	GO:0070035//GO:0008094//GO:0004386//GO:0016787//GO:0016818//GO:0016887//GO:0017111//GO:0003824//GO:0016817//GO:0046983//GO:0008026//GO:0003674//GO:0005488//GO:0003678//GO:0016462//GO:0004003//GO:0042623//GO:0005515	purine NTP-dependent helicase activity//DNA-dependent ATPase activity//helicase activity//hydrolase activity//hydrolase activity, acting on acid anhydrides, in phosphorus-containing anhydrides//ATPase activity//nucleoside-triphosphatase activity//catalytic activity//hydrolase activity, acting on acid anhydrides//protein dimerization activity//ATP-dependent helicase activity//molecular_function//b…
100861326	9.30318	7.85726	12.7211	glucosaminyl (N-acetyl) transferase 2, I-branching enzyme (I blood group), transcript variant X1	--	--	GO:0005575//GO:0016020	cellular_component//membrane	GO:0008194//GO:0003674//GO:0016740//GO:0003824//GO:0016757//GO:0016758//GO:0008375	UDP-glycosyltransferase activity//molecular_function//transferase activity//catalytic activity//transferase activity, transferring glycosyl groups//transferase activity, transferring hexosyl groups//acetylglucosaminyltransferase activity
100861328	7.37734	6.13776	6.01287	mediator complex subunit 20, transcript variant X2	GO:0031326//GO:0080090//GO:0044238//GO:0010467//GO:0065007//GO:0019438//GO:0016070//GO:2000112//GO:0031323//GO:0051171//GO:0043170//GO:2001141//GO:0060255//GO:0071704//GO:0009987//GO:0009889//GO:0006139//GO:0006366//GO:0006351//GO:0008152//GO:0010556//GO:0044237//GO:0019219//GO:0044249//GO:0051252//GO:0034645//GO:0006725//GO:0050789//GO:0018130//GO:0019222//GO:0050794//GO:0009058//GO:0006355//GO:…	regulation of cellular biosynthetic process//regulation of primary metabolic process//primary metabolic process//gene expression//biological regulation//aromatic compound biosynthetic process//RNA metabolic process//regulation of cellular macromolecule biosynthetic process//regulation of cellular metabolic process//regulation of nitrogen compound metabolic process//macromolecule metabolic process…	GO:0043227//GO:0043229//GO:0016592//GO:0031974//GO:0044428//GO:0031981//GO:0043226//GO:0043234//GO:0044451//GO:0044446//GO:0005634//GO:0005622//GO:0005623//GO:0043233//GO:0044422//GO:0005575//GO:0070013//GO:0044424//GO:0005654//GO:0043231//GO:0044464//GO:0032991	membrane-bounded organelle//intracellular organelle//mediator complex//membrane-enclosed lumen//nuclear part//nuclear lumen//organelle//protein complex//nucleoplasm part//intracellular organelle part//nucleus//intracellular//cell//organelle lumen//organelle part//cellular_component//intracellular organelle lumen//intracellular part//nucleoplasm//intracellular membrane-bounded organelle//cell part…	GO:0001104//GO:0000988//GO:0000989//GO:0001076//GO:0003674//GO:0003712	RNA polymerase II transcription cofactor activity//protein binding transcription factor activity//transcription factor binding transcription factor activity//RNA polymerase II transcription factor binding transcription factor activity//molecular_function//transcription cofactor activity
100861329	18.6473	16.1959	26.6996	transmembrane protein 63B	--	--	GO:0016020//GO:0005575	membrane//cellular_component	GO:0097159//GO:0003676//GO:0003674//GO:0005488	organic cyclic compound binding//nucleic acid binding//molecular_function//binding
100861330	28.883	22.1071	26.8344	INO80 complex subunit C	--	--	--	--	--	--
100861334	20.2814	17.3987	15.8624	SEC11 homolog C (S. cerevisiae)	--	--	--	--	--	--
100861335	1.643	2.35314	1.08369	ankyrin repeat and sterile alpha motif domain containing 4B, transcript variant X1	GO:0009059//GO:0044260//GO:0008150//GO:0009058//GO:0044267//GO:0034645//GO:0044249//GO:0019538//GO:0044237//GO:0008152//GO:0006412//GO:0009987//GO:0071704//GO:0043170//GO:0010467//GO:0044238	macromolecule biosynthetic process//cellular macromolecule metabolic process//biological_process//biosynthetic process//cellular protein metabolic process//cellular macromolecule biosynthetic process//cellular biosynthetic process//protein metabolic process//cellular metabolic process//metabolic process//translation//cellular process//organic substance metabolic process//macromolecule metabolic p…	GO:0032991//GO:0044464//GO:0044424//GO:0005575//GO:0043232//GO:0005623//GO:0005622//GO:0005840//GO:0044444//GO:0005737//GO:0043226//GO:0030529//GO:0043228//GO:0043229	macromolecular complex//cell part//intracellular part//cellular_component//intracellular non-membrane-bounded organelle//cell//intracellular//ribosome//cytoplasmic part//cytoplasm//organelle//ribonucleoprotein complex//non-membrane-bounded organelle//intracellular organelle	GO:0005515//GO:0005488//GO:0003674//GO:0005198//GO:0003735	protein binding//binding//molecular_function//structural molecule activity//structural constituent of ribosome
100861336	24.9799	20.0262	21.7615	non-SMC element 1 homolog (S. cerevisiae)	GO:0007154//GO:0051716//GO:0008152//GO:0044237//GO:0035556//GO:0006725//GO:0050789//GO:0006281//GO:0007165//GO:0071704//GO:0023052//GO:0009987//GO:0006950//GO:0006139//GO:0006259//GO:0033554//GO:0043170//GO:0065007//GO:0044238//GO:0090304//GO:0034641//GO:0006807//GO:0046483//GO:0044260//GO:0006974//GO:0008150//GO:0050794//GO:0050896	cell communication//cellular response to stimulus//metabolic process//cellular metabolic process//intracellular signal transduction//cellular aromatic compound metabolic process//regulation of biological process//DNA repair//signal transduction//organic substance metabolic process//signaling//cellular process//response to stress//nucleobase-containing compound metabolic process//DNA metabolic pro…	GO:0044446//GO:0005622//GO:0043226//GO:0043234//GO:0043228//GO:0044427//GO:0043229//GO:0030915//GO:0044464//GO:0044424//GO:0032991//GO:0005575//GO:0005694//GO:0044422//GO:0000793//GO:0005623//GO:0043232	intracellular organelle part//intracellular//organelle//protein complex//non-membrane-bounded organelle//chromosomal part//intracellular organelle//Smc5-Smc6 complex//cell part//intracellular part//macromolecular complex//cellular_component//chromosome//organelle part//condensed chromosome//cell//intracellular non-membrane-bounded organelle	GO:0043169//GO:0005515//GO:0046872//GO:0005488//GO:0043167//GO:0003674	cation binding//protein binding//metal ion binding//binding//ion binding//molecular_function
100861337	7.10991	5.19351	6.81877	phosphorylase kinase, gamma 2 (testis), transcript variant X2	GO:0044238//GO:0006629//GO:0005976//GO:0008653//GO:0043170//GO:0016310//GO:0009987//GO:0008610//GO:0043412//GO:0071704//GO:0009103//GO:0044249//GO:0033692//GO:0006468//GO:0019538//GO:0008152//GO:0044237//GO:0044267//GO:0034645//GO:0034637//GO:0008150//GO:0009607//GO:0006464//GO:0009058//GO:0050896//GO:0005975//GO:0006793//GO:0044260//GO:0044255//GO:0009059//GO:0044262//GO:0006796//GO:0044264//GO:…	primary metabolic process//lipid metabolic process//polysaccharide metabolic process//lipopolysaccharide metabolic process//macromolecule metabolic process//phosphorylation//cellular process//lipid biosynthetic process//macromolecule modification//organic substance metabolic process//lipopolysaccharide biosynthetic process//cellular biosynthetic process//cellular polysaccharide biosynthetic proce…	GO:0044425//GO:0016020//GO:0005575//GO:0031224//GO:0016021	membrane part//membrane//cellular_component//intrinsic to membrane//integral to membrane	GO:0001882//GO:0005524//GO:0097159//GO:0000166//GO:0032555//GO:0003824//GO:0016773//GO:0005102//GO:0032550//GO:0032559//GO:0032553//GO:0035639//GO:0030554//GO:0017076//GO:0004672//GO:0031854//GO:0016301//GO:0016740//GO:0043167//GO:0003674//GO:0043168//GO:0001664//GO:0016772//GO:0005488//GO:0032549//GO:0071855//GO:0001883//GO:0005515	nucleoside binding//ATP binding//organic cyclic compound binding//nucleotide binding//purine ribonucleotide binding//catalytic activity//phosphotransferase activity, alcohol group as acceptor//receptor binding//purine ribonucleoside binding//adenyl ribonucleotide binding//ribonucleotide binding//purine ribonucleoside triphosphate binding//adenyl nucleotide binding//purine nucleotide binding//prot…
100861338	2.12562	3.06691	2.04817	PYD and CARD domain containing, transcript variant X1	GO:0008150//GO:0050794//GO:0008219//GO:0042981//GO:0006915//GO:0016265//GO:0043067//GO:0065007//GO:0010941//GO:0009987//GO:0012501//GO:0050789	biological_process//regulation of cellular process//cell death//regulation of apoptosis//apoptosis//death//regulation of programmed cell death//biological regulation//regulation of cell death//cellular process//programmed cell death//regulation of biological process	GO:0005623//GO:0005575//GO:0044464//GO:0005622	cell//cellular_component//cell part//intracellular	GO:0003674//GO:0005488//GO:0005515	molecular_function//binding//protein binding
[truncated: 24,209 more rows]

## Sheet: Unigenes fold-change
geneID	Products	G-meanFPKM	Y-meanFPKM	C-meanFPKM	log2FoldChange(CvsG)	FoldChange(CvsG)	log2FoldChange(CvsY)	FoldChange(CvsY)	log2FoldChange(YvsG)	FoldChange(YvsG)	biological_process	biological_process_description	cellular_component	cellular_component_description	molecular_function	molecular_function_description
100653408	lectin, galactoside-binding, soluble, 15	0	0	0.0893909	NA	#VALUE!	NA	#VALUE!	NA	#VALUE!	--	--	--	--	GO:0005488//GO:0030246//GO:0003674	binding//carbohydrate binding//molecular_function
100750242	casein alpha s1	0	0	0	NA	#VALUE!	NA	#VALUE!	NA	#VALUE!	--	--	--	--	--	--
[truncated: 20,423 more rows]

## Sheet: DEGs in various stages
Gene_id	G_FPKM	Y_FPKM	C_FPKM	log2.Fold_change (Y_VS_G)	Fold_change (Y_VS_G)	pvalue (Y_VS_G)	qvalue (Y_VS_G)	log2.Fold_change (C_VS_Y)	Fold_change (C_VS_Y)	pvalue (C_VS_Y)	qvalue (C_VS_Y)	log2.Fold_change (C_VS_G)	Fold_change (C_VS_G)	pvalue (C_VS_G)	qvalue (C_VS_G)	Expression pattern	Products	Number of correlated genes	biological_process_description	cellular_component_description	molecular_function_description
100860846	558.894	414.12	798.539	-0.34251	0.788668	6.8944e-05	0.0086244	1.0037	2.00514	1.5879e-21	4.73e-19	0.65284	1.57226	2.3487e-08	3.1869e-06	6	heart-type fatty acid binding protein	44	--	--	--
[truncated: 20,424 more rows]

## Sheet: Unigenes_GO_enrichment
GO_accession	Description	Term_type	Corrected_pValue	Number of genes	Gene_names
[truncated: 199 more rows]

## Sheet: DEG_GO_enrichment
GO_accession	Description	Term_type	Corrected_pValue	Number of genes	Gene_names
[truncated: 19 more rows]
